# Supplementary material for: Multiple responses contribute to the enhanced drought tolerance of the autotetraploid Ziziphus jujuba Mill. var. spinosa
Source: Cell Biosci. 2021 Jun 30;11:119. doi: 10.1186/s13578-021-00633-1 (PMC8243571; doi:10.1186/s13578-021-00633-1)
Supplement: Supplementary file 2 — Additional file 2: Table S1. Statistics of all samples transcriptome sequencing. Table S2. Statistics of alignment rates to the reference genome for each sample. Table S3. List of DEGs identified after drought treatment in diploid and autotetraploid sour jujube. Table S4. List of DEGs identified between diploid and autotetraploid sour jujube after drought treatment. Table S5. Differential expression levels of 83 DEGs in three pathways, anthocyanin synthesis, glutathione metabolism and plant hormone signal transduction. Table S6. Common DEGs involved in peroxisome function in diploid and the autotetraploid after drought treatment. Table S7. Traits for WGCNA analysis. Table S8. Pool for WGCNA analysis. Table S9. Statistics of genes in each module. Table S10. Primers for quantitative real time PCR. [file 13578_2021_633_MOESM2_ESM.xlsx]

## Sheet: Table S1
Table S1 Statistics of all samples transcriptome sequencing.
Sample ID		Clean reads	Clean Bases(bp)	%≥Q20	%≥Q30	GC
Diploid under drought stress	DCK-1	30864308	9225254502	0.9747	0.9317	0.4528
	DCK-2	25176645	7528513152	0.9755	0.9336	0.4559
	DCK-3	31417267	9398085894	0.9738	0.9301	0.4582
	D6h-1	25924918	7741208504	0.9761	0.9341	0.4468
	D6h-2	22081726	6602266432	0.9755	0.9339	0.4495
	D6h-3	28188161	8426383004	0.9754	0.9336	0.4519
	D12h-1	25046783	7486282266	0.9765	0.9351	0.4553
	D12h-2	27337567	8161793386	0.978	0.9386	0.4464
	D12h-3	21998816	6571489282	0.9755	0.9337	0.459
	D48h-1	32492020	9715030358	0.9752	0.9327	0.4494
	D48h-2	24027142	7179211958	0.9768	0.9362	0.4502
	D48h-3	28772684	8600428568	0.9764	0.9354	0.4564
Tetraploid under drought stress	TCK-1	25531603	7630340318	0.9768	0.9363	0.4537
	TCK-2	24948143	7460717302	0.977	0.9364	0.4569
	TCK-3	26596284	7947191502	0.9758	0.9343	0.4559
	T6h-1	24405113	7287716938	0.9751	0.9323	0.4586
	T6h-2	24833899	7412856980	0.9766	0.9341	0.451
	T6h-3	23422622	6991065114	0.9762	0.9343	0.4524
	T12h-1	23095370	6897995706	0.9776	0.9378	0.4439
	T12h-2	24049435	7194605924	0.9742	0.9306	0.4453
	T12h-3	20414024	6105154910	0.9759	0.9349	0.4474
	T48h-1	26349991	7876496022	0.9762	0.9343	0.4491
	T48h-2	25414819	7580889716	0.9747	0.9316	0.4517
	T48h-3	23307603	6968123860	0.9786	0.9396	0.4485
Notes: DCK: diploid under control condition; TCK: autotetraploid under control condition; D6h, D12h, D48h: diploid under 6h, 12h, 48h of drought stress; T6h, T12h, T48h: autotetraploid under 6h, 12h, 48h of drought stress. '1, 2, 3' indicate three repeats.)

## Sheet: Table S2
Table S2 Statistics of alignment rates to the reference genome for each sample.
Sample ID	Total Reads	Mapped Reads	Unique Mapped Reads	Multiple Mapped Reads	Reads Map to '+'	Reads Map to '-'
DCK-1	61728616	53,962,273 (87.42%)	46,920,817 (76.01%)	7,041,456 (11.41%)	25,065,274 (40.61%)	25,632,212 (41.52%)
DCK-2	50353290	43,304,135 (86.00%)	36,769,064 (73.02%)	6,535,071 (12.98%)	19,668,306 (39.06%)	20,266,571 (40.25%)
DCK-3	62834534	52,996,512 (84.34%)	44,735,817 (71.20%)	8,260,695 (13.15%)	23,995,562 (38.19%)	24,752,436 (39.39%)
D6h-1	51849836	45,887,957 (88.50%)	39,882,927 (76.92%)	6,005,030 (11.58%)	21,441,970 (41.35%)	21,855,834 (42.15%)
D6h-2	44163452	39,163,219 (88.68%)	34,111,203 (77.24%)	5,052,016 (11.44%)	18,292,891 (41.42%)	18,656,846 (42.24%)
D6h-3	56376322	49,116,370 (87.12%)	42,536,392 (75.45%)	6,579,978 (11.67%)	22,854,037 (40.54%)	23,327,808 (41.38%)
D12h-1	50093566	41,610,778 (83.07%)	35,562,692 (70.99%)	6,048,086 (12.07%)	19,062,176 (38.05%)	19,534,000 (39.00%)
D12h-2	54675134	47,562,227 (86.99%)	41,234,296 (75.42%)	6,327,931 (11.57%)	22,133,952 (40.48%)	22,601,897 (41.34%)
D12h-3	43997632	36,019,464 (81.87%)	30,662,063 (69.69%)	5,357,401 (12.18%)	16,376,784 (37.22%)	16,849,737 (38.30%)
D48h-1	64984040	57,661,069 (88.73%)	50,392,509 (77.55%)	7,268,560 (11.19%)	26,896,316 (41.39%)	27,468,143 (42.27%)
D48h-2	48054284	42,138,369 (87.69%)	36,766,474 (76.51%)	5,371,895 (11.18%)	19,598,781 (40.78%)	20,046,890 (41.72%)
D48h-3	57545368	48,417,382 (84.14%)	41,368,723 (71.89%)	7,048,659 (12.25%)	22,033,707 (38.29%)	22,699,948 (39.45%)
TCK-1	51063206	43,701,523 (85.58%)	37,718,376 (73.87%)	5,983,147 (11.72%)	20,180,967 (39.52%)	20,689,651 (40.52%)
TCK-2	49896286	41,981,122 (84.14%)	35,658,094 (71.46%)	6,323,028 (12.67%)	19,068,365 (38.22%)	19,641,100 (39.36%)
TCK-3	53192568	45,626,469 (85.78%)	38,765,501 (72.88%)	6,860,968 (12.90%)	20,751,898 (39.01%)	21,365,954 (40.17%)
T6h-1	48810226	40,219,729 (82.40%)	34,366,456 (70.41%)	5,853,273 (11.99%)	18,447,552 (37.79%)	18,918,184 (38.76%)
T6h-2	49667798	43,460,919 (87.50%)	37,622,931 (75.75%)	5,837,988 (11.75%)	20,209,775 (40.69%)	20,630,589 (41.54%)
T6h-3	46845244	40,424,082 (86.29%)	34,897,466 (74.50%)	5,526,616 (11.80%)	18,730,259 (39.98%)	19,150,889 (40.88%)
T12h-1	46190740	40,793,533 (88.32%)	35,569,997 (77.01%)	5,223,536 (11.31%)	19,031,238 (41.20%)	19,425,022 (42.05%)
T12h-2	48098870	42,397,611 (88.15%)	37,005,443 (76.94%)	5,392,168 (11.21%)	19,857,877 (41.29%)	20,226,559 (42.05%)
T12h-3	40828048	35,789,726 (87.66%)	31,061,324 (76.08%)	4,728,402 (11.58%)	16,703,878 (40.91%)	17,005,964 (41.65%)
T48h-1	52699982	46,628,698 (88.48%)	40,547,159 (76.94%)	6,081,539 (11.54%)	21,623,251 (41.03%)	22,123,365 (41.98%)
T48h-2	50829638	44,042,670 (86.65%)	38,306,677 (75.36%)	5,735,993 (11.28%)	20,441,651 (40.22%)	20,907,854 (41.13%)
T48h-3	46615206	41,304,039 (88.61%)	36,027,258 (77.29%)	5,276,781 (11.32%)	19,254,860 (41.31%)	19,660,797 (42.18%)
(DCK: diploid under control condition; TCK: autotetraploid under control condition; D6h, D12h, D48h: diploid under 6h, 12h, 48h of drought stress; T6h, T12h, T48h: autotetraploid under 6h, 12h, 48h of drought stress. '1, 2, 3' indicate three repeats.)

## Sheet: Table S3
Table S3 List of DEGs identified after drought treatment in diploid and autotetraploid sour jujube
Gene_name	DCK FPKM	D6h FPKM	D12h FPKM	D48h FPKM	TCK FPKM	T6h FPKM	T12h FPKM	T48h FPKM	D6h vs.DCK DESeq2_FDR	D6h vs.DCK DESeq2_log2FC	D6h vs.DCK DESeq2_(FDR_0.05_FC_2)_regulated	D12h vs.DCK DESeq2_FDR	D12h vs.DCK DESeq2_log2FC	D12h vs.DCK DESeq2_(FDR_0.05_FC_2)_regulated	D48h vs.DCK DESeq2_FDR	D48h vs.DCK DESeq2_log2FC	D48h vs.DCK DESeq2_(FDR_0.05_FC_2)_regulated	T6h vs.TCK DESeq2_FDR	T6h vs.TCK DESeq2_log2FC	T6h vs.TCK DESeq2_(FDR_0.05_FC_2)_regulated	T12h vs.TCK DESeq2_FDR	T12h vs.TCK DESeq2_log2FC	T12h vs.TCK DESeq2_(FDR_0.05_FC_2)_regulated	T48h vs.TCK DESeq2_FDR	T48h vs.TCK DESeq2_log2FC	T48h vs.TCK DESeq2_(FDR_0.05_FC_2)_regulated	COG_class	COG_class_annotation	GO_annotation	KEGG_annotation	KEGG_pathway_annotation	KOG_class	KOG_class_annotation	Pfam_annotation	Swiss_Prot_annotation	eggNOG_class	eggNOG_class_annotation	NR_annotation	GO_second_level_annotation
Ziziphus_jujuba_newGene_2410	29.3203	0	2.27958	8.08635	43.808	2.15298	0	3.33333e-07	7.98536e-17	-4.31527	down	0.460461	-0.536134	normal	0.848399	-0.0633018	normal	0.41164	-0.473928	normal	2.75703e-62	-8.56121	down	7.73053e-106	-6.83157	down	[Z]	Cytoskeleton	Molecular Function: ATP binding (GO:0005524);;	--	--	[Z]	Cytoskeleton	Actin	Actin-2 OS=Oryza sativa subsp. japonica OX=39947 GN=ACT2 PE=2 SV=1	Z	Cytoskeleton	actin-like protein, partial [Triticum aestivum]	molecular function: binding (GO:0005488)
Ziziphus_jujuba_newGene_100	10.1478	3.75993	4.66399	6.16981	10.1429	3.44589	3.65776	9.32934	1.57599e-07	-1.37936	down	0.00216628	-1.18161	down	0.0205451	-0.652165	normal	0.000143821	-1.43378	down	1.87262e-05	-1.55144	down	0.864582	-0.0959209	normal	--	--	Biological Process: leaf development (GO:0048366);;	--	--	--	--	TCP family transcription factor	Transcription factor TCP4 OS=Arabidopsis thaliana OX=3702 GN=TCP4 PE=1 SV=1	K	Transcription	transcription factor tcp4 [Quercus suber]	biological process: multicellular organismal process (GO:0032501);; biological process: developmental process (GO:0032502);; biological process: single-organism process (GO:0044699)
Ziziphus_jujuba_newGene_1752	170.667	46.8555	254.384	120.631	174.579	121.904	23.3135	71.5927	0.0249224	-1.29587	down	0.7522	0.311864	normal	0.850034	-0.151485	normal	0.30422	-0.496899	normal	1.38489e-07	-2.68286	down	0.00772965	-1.0274	down	--	--	Molecular Function: iron ion binding (GO:0005506);; Cellular Component: photosystem II (GO:0009523);; Cellular Component: chloroplast thylakoid membrane (GO:0009535);; Biological Process: response to herbicide (GO:0009635);; Biological Process: photosynthetic electron transport in photosystem II (GO:0009772);; Molecular Function: oxygen evolving activity (GO:0010242);; Cellular Component: integra…	K02703|0|pop:Poptr_cp001|K02703 photosystem II P680 reaction center D1 protein [EC:1.10.3.9] | (RefSeq) psbA; photosystem II protein D1	Photosynthesis (ko00195)	--	--	Photosynthetic reaction centre protein	Photosystem II protein D1 OS=Populus trichocarpa OX=3694 GN=psbA PE=2 SV=1	C	Energy production and conversion	photosystem II protein D (chloroplast) [Ficus racemosa]	molecular function: binding (GO:0005488);; cellular component: cell (GO:0005623);; cellular component: membrane (GO:0016020);; cellular component: macromolecular complex (GO:0032991);; cellular component: membrane part (GO:0044425);; cellular component: cell part (GO:0044464);; cellular component: organelle (GO:0043226);; cellular component: organelle part (GO:0044422);; biological process: respo…
Ziziphus_jujuba_newGene_4230	4.30817	10.8903	14.6992	4.77411	3.78333	13.976	16.7283	5.3192	1.71943e-07	1.23451	up	1.90231e-13	1.58873	up	0.921422	0.0700357	normal	2.40093e-12	1.62815	up	5.17524e-13	1.80521	up	0.516768	0.277337	normal	--	--	Molecular Function: calmodulin binding (GO:0005516);; Biological Process: defense response (GO:0006952);; Biological Process: response to biotic stimulus (GO:0009607);; Cellular Component: integral component of membrane (GO:0016021);;	K08472|0|pper:PRUPE_ppa003207mg|K08472 mlo protein | (RefSeq) hypothetical protein	--	--	--	Mlo family	MLO-like protein 6 OS=Arabidopsis thaliana OX=3702 GN=MLO6 PE=2 SV=2	D	Cell cycle control, cell division, chromosome partitioning	MLO-like protein 6 [Prunus persica]	molecular function: binding (GO:0005488);; biological process: response to stimulus (GO:0050896);; cellular component: membrane (GO:0016020);; cellular component: membrane part (GO:0044425)
Ziziphus_jujuba_newGene_7904	2.392	4.07692	5.70623	2.18202	2.8379	4.05959	5.20445	2.49077	0.129765	0.628868	normal	0.00127331	1.04556	up	0.881422	-0.121176	normal	0.116622	0.460426	normal	0.115845	0.65001	normal	0.791958	-0.139705	normal	--	--	--	--	--	[T]	Signal transduction mechanisms	Carbohydrate-binding protein of the ER	Putative receptor-like protein kinase At5g39000 OS=Arabidopsis thaliana OX=3702 GN=At5g39000 PE=3 SV=1	T	Signal transduction mechanisms	PREDICTED: probable receptor-like protein kinase At5g39030 [Ziziphus jujuba]	--
Ziziphus_jujuba_newGene_1739	0	1.58727	0.647005	0.226059	0.302101	1.07114	1.23497	0.412601	9.81577e-19	4.34001	up	#N/A	#N/A	#N/A	#N/A	#N/A	#N/A	0.670099	0.280109	normal	0.6727	0.390874	normal	#N/A	#N/A	#N/A	--	--	Cellular Component: Golgi apparatus (GO:0005794);; Molecular Function: O-acetyltransferase activity (GO:0016413);; Biological Process: cell wall organization or biogenesis (GO:0071554);;	--	--	--	--	GDSL/SGNH-like Acyl-Esterase family found in Pmr5 and Cas1p	Protein trichome birefringence-like 38 OS=Arabidopsis thaliana OX=3702 GN=TBL38 PE=2 SV=1	S	Function unknown	hypothetical protein POPTR_0003s20070g [Populus trichocarpa]	cellular component: cell (GO:0005623);; cellular component: organelle (GO:0043226);; cellular component: cell part (GO:0044464);; molecular function: catalytic activity (GO:0003824);; biological process: cellular process (GO:0009987)
Ziziphus_jujuba_newGene_84	0.425533	1.35383	1.95887	0.661236	0.598036	1.20881	2.25134	0.534045	0.0022545	1.33269	up	1.64352e-05	1.84098	up	#N/A	#N/A	#N/A	0.0359057	0.879472	normal	0.000517882	1.56742	up	#N/A	#N/A	#N/A	[E]	Amino acid transport and metabolism	Cellular Component: membrane (GO:0016020);;	K14638|1.7152e-75|rcu:8281631|K14638 solute carrier family 15 (peptide/histidine transporter), member 3/4 | (RefSeq) protein NRT1/ PTR FAMILY 5.10	--	[E]	Amino acid transport and metabolism	--	Protein NRT1/ PTR FAMILY 5.12 OS=Arabidopsis thaliana OX=3702 GN=NPF5.12 PE=2 SV=1	E	Amino acid transport and metabolism	PREDICTED: protein NRT1/ PTR FAMILY 5.10-like isoform X3 [Ziziphus jujuba]	cellular component: membrane (GO:0016020)
Ziziphus_jujuba_newGene_3062	3.52428	3.67473	9.84705	22.2426	1.54373	7.03886	3.00277	24.6138	0.989756	0.0132152	normal	0.0412767	1.13894	up	2.57583e-05	1.54371	up	0.130565	1.08158	normal	0.654962	0.474327	normal	1.14189e-05	1.99573	up	--	--	--	--	--	--	--	--	Jasmonate-induced protein homolog OS=Atriplex canescens OX=35922 PE=2 SV=1	S	Function unknown	PREDICTED: uncharacterized protein LOC107412720 [Ziziphus jujuba]	--
Ziziphus_jujuba_newGene_875	1.77013	0.80674	0.430882	0.763649	1.68447	0.626855	0.806535	1.59069	0.0140204	-1.03916	down	0.00143915	-1.81026	down	0.0701992	-0.800548	normal	0.00653729	-1.10312	down	0.071356	-0.920793	normal	0.958487	0.0474519	normal	--	--	Cellular Component: plasma membrane (GO:0005886);; Molecular Function: secondary active sulfate transmembrane transporter activity (GO:0008271);; Cellular Component: integral component of membrane (GO:0016021);; Biological Process: sulfate transmembrane transport (GO:1902358);;	K17470|4.89196e-16|egr:104448069|K17470 sulfate transporter 1, high-affinity | (RefSeq) sulfate transporter 1.3	--	[P]	Inorganic ion transport and metabolism	STAS domain	High affinity sulfate transporter 2 OS=Stylosanthes hamata OX=37660 GN=ST2 PE=2 SV=1	P	Inorganic ion transport and metabolism	PREDICTED: sulfate transporter 1.3-like [Juglans regia]	cellular component: cell (GO:0005623);; cellular component: membrane (GO:0016020);; cellular component: cell part (GO:0044464);; molecular function: transporter activity (GO:0005215);; biological process: single-organism process (GO:0044699);; biological process: localization (GO:0051179);; cellular component: membrane part (GO:0044425)
Ziziphus_jujuba_newGene_1579	5.3405	1.71408	0.0227097	9.81818	6.77191	1.16416	0	8.11549	0.000889969	-1.67409	down	8.0449e-29	-6.10974	down	0.0747483	0.659867	normal	#N/A	#N/A	#N/A	#N/A	#N/A	#N/A	0.923784	0.0825155	normal	--	--	--	--	--	--	--	--	--	--	--	--	--
Ziziphus_jujuba_newGene_2763	1.60528	10.9651	6.60534	2.64054	1.30563	10.8857	7.14356	2.51099	9.10366e-23	2.53632	up	7.74267e-08	1.78485	up	0.390726	0.46829	normal	6.58817e-24	2.83457	up	0.000120272	1.98353	up	0.0628619	0.77047	normal	--	--	Cellular Component: integral component of membrane (GO:0016021);;	--	--	--	--	PLAC8 family;; PLAC8 family	Protein PLANT CADMIUM RESISTANCE 2 OS=Arabidopsis thaliana OX=3702 GN=PCR2 PE=1 SV=1	S	Function unknown	PREDICTED: protein PLANT CADMIUM RESISTANCE 2-like [Ziziphus jujuba]	cellular component: membrane (GO:0016020);; cellular component: membrane part (GO:0044425)
Ziziphus_jujuba_newGene_1375	76.9144	10.225	38.8399	11.003	54.7287	59.582	62.2458	8.57674	1.4042e-10	-2.51262	down	0.0137384	-1.03982	down	3.20372e-10	-1.98289	down	0.940979	0.0638468	normal	0.995332	-0.0077955	normal	0.00055836	-1.58761	down	--	--	Molecular Function: serine-type endopeptidase inhibitor activity (GO:0004867);; Molecular Function: peptidase activity (GO:0008233);; Biological Process: response to wounding (GO:0009611);; Biological Process: negative regulation of endopeptidase activity (GO:0010951);;	--	--	--	--	Potato inhibitor I family	Inhibitor of trypsin and hageman factor OS=Cucurbita maxima OX=3661 PE=1 SV=1	S	Function unknown	glu s.griseus protease inhibitor [Quercus suber]	molecular function: molecular function regulator (GO:0098772);; biological process: biological regulation (GO:0065007);; molecular function: catalytic activity (GO:0003824);; biological process: response to stimulus (GO:0050896)
Ziziphus_jujuba_newGene_7177	0.621632	1.14957	1.53205	0.824527	0.918432	1.77259	1.9721	1.22795	0.000198608	1.18056	up	1.10826e-06	1.378	up	0.109609	0.582222	normal	1.17616e-05	1.21828	up	0.000234933	1.19768	up	0.440528	0.339418	normal	[R]	General function prediction only	--	--	--	[T]	Signal transduction mechanisms	Leucine Rich repeats (2 copies);; NB-ARC domain	Probable disease resistance protein At4g27220 OS=Arabidopsis thaliana OX=3702 GN=At4g27220 PE=2 SV=1	S	Function unknown	PREDICTED: probable disease resistance protein At4g27220 [Ziziphus jujuba]	--
Ziziphus_jujuba_newGene_2970	0.174333	0.430783	0.509309	0.203032	0.205907	0.40728	0.655945	0.22878	0.0475043	0.997982	normal	0.0224799	1.21252	up	#N/A	#N/A	#N/A	#N/A	#N/A	#N/A	0.0110145	1.32771	up	#N/A	#N/A	#N/A	[K]	Transcription	--	--	--	[R]	General function prediction only	Leucine Rich repeats (2 copies)	Receptor like protein 26 OS=Arabidopsis thaliana OX=3702 GN=RLP26 PE=2 SV=1	S	Function unknown	PREDICTED: receptor-like protein 12 [Ziziphus jujuba]	--
Ziziphus_jujuba_newGene_5846	125.919	220.871	706.237	123.505	116.297	211.516	659.102	118.376	4.53689e-05	0.738958	normal	3.05196e-65	2.3213	up	0.92252	-0.0468006	normal	1.3501e-13	0.82397	normal	7.2688e-23	2.26646	up	0.867818	0.0417962	normal	[H]	Coenzyme transport and metabolism	Cellular Component: cytosol (GO:0005829);; Biological Process: response to stress (GO:0006950);; Biological Process: thiamine biosynthetic process (GO:0009228);; Cellular Component: chloroplast stroma (GO:0009570);; Molecular Function: oxidoreductase activity (GO:0016491);; Molecular Function: metal ion binding (GO:0046872);; Biological Process: thiazole biosynthetic process (GO:0052837);; Biolog…	K03146|4.16562e-39|bna:106402237|K03146 thiamine thiazole synthase | (RefSeq) thiamine thiazole synthase, chloroplastic-like	Thiamine metabolism (ko00730)	[R]	General function prediction only	Thi4 family	Thiamine thiazole synthase, chloroplastic OS=Alnus glutinosa OX=3517 GN=THI1 PE=2 SV=1	H	Coenzyme transport and metabolism	hypothetical protein CRG98_011870 [Punica granatum]	cellular component: cell (GO:0005623);; cellular component: cell part (GO:0044464);; biological process: response to stimulus (GO:0050896);; biological process: metabolic process (GO:0008152);; biological process: cellular process (GO:0009987);; biological process: single-organism process (GO:0044699);; cellular component: organelle (GO:0043226);; cellular component: organelle part (GO:0044422);;…
Ziziphus_jujuba_newGene_3225	0.15169	2.71544	4.84753	0.733884	0.546665	3.80728	4.17852	0.801656	--	--	--	1.42935e-10	3.50368	up	#N/A	#N/A	#N/A	2.1761e-05	2.05354	up	0.000525189	2.11777	up	#N/A	#N/A	#N/A	--	--	--	--	--	--	--	--	--	--	--	--	--
Ziziphus_jujuba_newGene_2317	1.98303	4.11349	5.58279	3.05327	3.71417	3.2402	5.46505	2.32121	0.182726	0.762764	normal	0.0390272	1.1476	up	0.645699	0.31349	normal	0.667329	-0.211729	normal	0.0985507	0.372438	normal	0.713776	-0.26843	normal	--	--	Molecular Function: ion binding (GO:0043167);; Molecular Function: organic cyclic compound binding (GO:0097159);; Molecular Function: heterocyclic compound binding (GO:1901363);;	--	--	[L]	Replication, recombination and repair	hAT family C-terminal dimerisation region;; Domain of unknown function (DUF4413)	Zinc finger BED domain-containing protein RICESLEEPER 2 OS=Oryza sativa subsp. japonica OX=39947 GN=Os03g0733400 PE=2 SV=1	S	Function unknown	zinc finger BED domain-containing protein RICESLEEPER 2-like [Olea europaea var. sylvestris]	molecular function: binding (GO:0005488)
Ziziphus_jujuba_newGene_2427	1.41062	3.12186	0.920037	4.50735	1.1788	2.97662	0.604922	7.36162	0.0370871	0.909678	normal	0.106227	-0.696764	normal	0.00459834	1.0901	up	0.0701436	1.01643	normal	0.258833	-0.895773	normal	6.2996e-09	2.05885	up	[T]	Signal transduction mechanisms	Molecular Function: ATP binding (GO:0005524);; Cellular Component: plasma membrane (GO:0005886);; Molecular Function: ATPase-coupled organic phosphonate transmembrane transporter activity (GO:0015416);; Biological Process: organic phosphonate transport (GO:0015716);; Biological Process: organophosphate ester transport (GO:0015748);; Cellular Component: integral component of membrane (GO:0016021);…	--	--	[Q]	Secondary metabolites biosynthesis, transport and catabolism	ABC transporter;; ABC transporter;; P-loop containing region of AAA domain;; Rad17 cell cycle checkpoint protein	ABC transporter G family member 11 OS=Arabidopsis thaliana OX=3702 GN=ABCG11 PE=1 SV=1	V	Defense mechanisms	PREDICTED: ABC transporter G family member 11-like [Ziziphus jujuba]	molecular function: binding (GO:0005488);; cellular component: cell (GO:0005623);; cellular component: membrane (GO:0016020);; cellular component: cell part (GO:0044464);; molecular function: catalytic activity (GO:0003824);; molecular function: transporter activity (GO:0005215);; biological process: single-organism process (GO:0044699);; biological process: localization (GO:0051179);; cellular c…
Ziziphus_jujuba_newGene_7910	0.647763	9.42958	9.12887	1.09826	0.652321	9.43198	10.1555	1.18478	6.40292e-15	3.08051	up	1.4041e-12	3.1619	up	0.572872	0.365045	normal	2.77107e-23	3.36664	up	1.5049e-26	3.44802	up	0.143518	0.675059	normal	--	--	--	--	--	--	--	--	--	--	--	--	--
Ziziphus_jujuba_newGene_6199	2.44909	5.81336	7.61149	3.44418	2.82732	6.40605	8.44117	3.49683	0.00781635	1.04121	up	0.000214739	1.39098	up	0.551544	0.343788	normal	0.00640911	1.02759	up	4.29019e-05	1.32356	up	0.644698	0.25942	normal	--	--	--	--	--	--	--	--	--	--	--	--	--
Ziziphus_jujuba_newGene_5356	4.43	4.2434	4.39503	1.42915	2.53097	4.07046	4.45879	4.18796	0.740914	0.142423	normal	0.771754	0.1138	normal	0.000490726	-1.04164	down	0.316193	0.511209	normal	0.452442	0.471597	normal	0.271646	0.539353	normal	--	--	Cellular Component: integral component of membrane (GO:0016021);; Molecular Function: transferase activity (GO:0016740);;	--	--	--	--	--	--	S	Function unknown	PREDICTED: uncharacterized protein LOC107417673 [Ziziphus jujuba]	cellular component: membrane (GO:0016020);; cellular component: membrane part (GO:0044425);; molecular function: catalytic activity (GO:0003824)
Ziziphus_jujuba_newGene_361	0.37883	2.40604	1.71997	0.786968	0.188005	2.66984	1.36597	0.996135	4.0016e-09	2.19304	up	#N/A	#N/A	#N/A	#N/A	#N/A	#N/A	8.38359e-05	2.34204	up	#N/A	#N/A	#N/A	#N/A	#N/A	#N/A	--	--	Molecular Function: RNA polymerase II regulatory region sequence-specific DNA binding (GO:0000977);; Molecular Function: transcription factor activity, sequence-specific DNA binding (GO:0003700);; Biological Process: regulation of transcription from RNA polymerase II promoter (GO:0006357);; Molecular Function: protein dimerization activity (GO:0046983);; Cellular Component: RNA polymerase II tran…	--	--	--	--	Helix-loop-helix DNA-binding domain	Transcription factor bHLH162 OS=Arabidopsis thaliana OX=3702 GN=BHLH162 PE=1 SV=1	S	Function unknown	PREDICTED: uncharacterized protein LOC107406380 [Ziziphus jujuba]	molecular function: binding (GO:0005488);; molecular function: nucleic acid binding transcription factor activity (GO:0001071);; biological process: biological regulation (GO:0065007);; cellular component: cell (GO:0005623);; cellular component: macromolecular complex (GO:0032991);; cellular component: organelle (GO:0043226);; cellular component: organelle part (GO:0044422);; cellular component: …
Ziziphus_jujuba_newGene_374	0.812463	0.155128	0.105629	0.910097	0.493985	0.140869	0.0554777	0.585618	0.000206505	-1.82862	down	1.42199e-05	-2.44899	down	0.921572	0.0931662	normal	#N/A	#N/A	#N/A	#N/A	#N/A	#N/A	0.808112	0.179569	normal	[K]	Transcription	Molecular Function: kinase activity (GO:0016301);;	--	--	--	--	Protein kinase domain;; Protein tyrosine kinase;; Leucine rich repeat;; Leucine Rich repeats (2 copies);; Leucine Rich Repeat;; Leucine rich repeat N-terminal domain	Probable LRR receptor-like serine/threonine-protein kinase At3g47570 OS=Arabidopsis thaliana OX=3702 GN=At3g47570 PE=2 SV=1	S	Function unknown	PREDICTED: probable LRR receptor-like serine/threonine-protein kinase At3g47570 [Ziziphus jujuba]	molecular function: catalytic activity (GO:0003824)
Ziziphus_jujuba_newGene_7376	0.309039	1.33064	0.943569	0.637428	0.289747	1.68712	0.882824	0.546358	0.0214249	1.33707	up	0.0584323	1.18224	normal	#N/A	#N/A	#N/A	4.12269e-08	2.17756	up	0.0628895	1.18163	normal	#N/A	#N/A	#N/A	[K]	Transcription	--	--	--	[R]	General function prediction only	Leucine rich repeat;; Leucine Rich repeats (2 copies)	Receptor-like protein 6 OS=Arabidopsis thaliana OX=3702 GN=RLP6 PE=3 SV=1	S	Function unknown	PREDICTED: receptor-like protein 12 [Ziziphus jujuba]	--
Ziziphus_jujuba_newGene_3128	6.86593	1.23886	4.96224	2.84718	4.33701	1.42669	0.443507	1.49119	0.00148203	-1.72625	down	0.788134	-0.286516	normal	0.417717	-0.459558	normal	0.0118085	-1.31539	down	9.03351e-09	-2.97351	down	0.0493714	-0.972339	normal	--	--	Cellular Component: cytochrome b6f complex (GO:0009512);; Cellular Component: chloroplast thylakoid membrane (GO:0009535);; Biological Process: photosynthesis (GO:0015979);; Cellular Component: integral component of membrane (GO:0016021);; Biological Process: cytochrome complex assembly (GO:0017004);; Molecular Function: electron transporter, transferring electrons within cytochrome b6/f complex …	--	--	--	--	--	Cytochrome b6-f complex subunit 8 OS=Illicium oligandrum OX=145286 GN=petN PE=3 SV=1	S	Function unknown	cytochrome b6/f complex subunit VIII (chloroplast) [Scopolia parviflora]	cellular component: cell (GO:0005623);; cellular component: macromolecular complex (GO:0032991);; cellular component: cell part (GO:0044464);; cellular component: membrane (GO:0016020);; cellular component: organelle (GO:0043226);; cellular component: organelle part (GO:0044422);; biological process: metabolic process (GO:0008152);; biological process: cellular process (GO:0009987);; cellular com…
Ziziphus_jujuba_newGene_1648	2.5685	0.766159	0.907533	2.46588	2.07586	0.336516	0.550626	1.61854	5.80976e-06	-1.63625	down	9.08077e-05	-1.51276	down	0.93863	-0.0636217	normal	1.57924e-09	-2.32519	down	2.46021e-09	-2.0017	down	0.604844	-0.275019	normal	[M]	Cell wall/membrane/envelope biogenesis	Molecular Function: anthocyanidin reductase activity (GO:0033729);; Molecular Function: coenzyme binding (GO:0050662);; Biological Process: oxidation-reduction process (GO:0055114);;	--	--	[V]	Defense mechanisms	--	Putative anthocyanidin reductase OS=Ginkgo biloba OX=3311 PE=2 SV=1	M	Cell wall/membrane/envelope biogenesis	PREDICTED: LOW QUALITY PROTEIN: protein BRI1-5 ENHANCED 1-like [Malus domestica]	molecular function: catalytic activity (GO:0003824);; biological process: metabolic process (GO:0008152);; biological process: single-organism process (GO:0044699);; molecular function: binding (GO:0005488)
Ziziphus_jujuba_newGene_989	10.424	6.28164	5.37335	13.7002	8.81676	4.39375	3.99802	13.2263	0.0697575	-0.707628	normal	0.0185934	-1.01321	down	0.664356	0.271306	normal	0.00792518	-0.942525	normal	0.000730295	-1.23981	down	0.239278	0.499515	normal	--	--	Cellular Component: plasma membrane (GO:0005886);; Molecular Function: nitrate transmembrane transporter activity (GO:0015112);; Biological Process: nitrate transport (GO:0015706);; Cellular Component: integral component of membrane (GO:0016021);;	--	--	[E]	Amino acid transport and metabolism	--	Protein NRT1/ PTR FAMILY 7.3 OS=Arabidopsis thaliana OX=3702 GN=NPF7.3 PE=1 SV=2	E	Amino acid transport and metabolism	protein NRT1/ PTR FAMILY 7.3 [Prunus avium]	cellular component: cell (GO:0005623);; cellular component: membrane (GO:0016020);; cellular component: cell part (GO:0044464);; molecular function: transporter activity (GO:0005215);; biological process: localization (GO:0051179);; cellular component: membrane part (GO:0044425)
Ziziphus_jujuba_newGene_6270	54.3508	155.348	167.108	49.7213	37.1127	185.441	192.179	40.4263	3.39653e-06	1.35074	up	9.91051e-07	1.41573	up	0.871739	-0.117309	normal	4.79944e-12	2.12124	up	2.75921e-10	2.07493	up	0.855913	0.111498	normal	[HR]	Coenzyme transport and metabolism;; General function prediction only	Molecular Function: catalytic activity (GO:0003824);; Biological Process: metabolic process (GO:0008152);;	--	--	--	--	Isochorismatase family	Nicotinamidase 1 OS=Arabidopsis thaliana OX=3702 GN=NIC1 PE=1 SV=1	S	Function unknown	PREDICTED: nicotinamidase 1-like [Juglans regia]	molecular function: catalytic activity (GO:0003824);; biological process: metabolic process (GO:0008152)
Ziziphus_jujuba_newGene_1212	7.1691	15.3521	16.6209	8.00231	8.41744	16.0307	17.7689	10.3758	2.24526e-07	1.07113	up	9.6455e-11	1.11815	up	0.649446	0.173784	normal	7.62963e-05	0.914855	normal	0.000247467	0.919892	normal	0.357602	0.282644	normal	--	--	Molecular Function: ATP binding (GO:0005524);; Molecular Function: ligase activity (GO:0016874);;	K10576|6.42895e-31|rcu:8287405|K10576 ubiquitin-conjugating enzyme E2 H [EC:2.3.2.23] | (RefSeq) ubiquitin-conjugating enzyme E2 4	Ubiquitin mediated proteolysis (ko04120)	[O]	Posttranslational modification, protein turnover, chaperones	--	Ubiquitin-conjugating enzyme E2 5 OS=Arabidopsis thaliana OX=3702 GN=UBC5 PE=2 SV=2	O	Posttranslational modification, protein turnover, chaperones	PREDICTED: ubiquitin-conjugating enzyme E2 4 [Ricinus communis]	molecular function: binding (GO:0005488);; molecular function: catalytic activity (GO:0003824)
Ziziphus_jujuba_newGene_5623	0.372344	1.00138	0.831446	0.40815	0.502442	1.25912	0.74072	0.445755	0.00820092	1.14958	up	0.168737	0.697452	normal	0.949829	0.0627247	normal	0.00547258	1.13211	up	0.770294	0.179728	normal	0.760154	-0.219152	normal	[N]	Cell motility	Cellular Component: integral component of membrane (GO:0016021);; Molecular Function: cellulose synthase (UDP-forming) activity (GO:0016760);; Biological Process: cellulose biosynthetic process (GO:0030244);; Biological Process: cell wall organization (GO:0071555);;	--	--	--	--	Cellulose synthase;; Cellulose synthase;; Glycosyl transferase family group 2;; Cellulose synthase	Cellulose synthase-like protein G3 OS=Arabidopsis thaliana OX=3702 GN=CSLG3 PE=2 SV=2	M	Cell wall/membrane/envelope biogenesis	PREDICTED: cellulose synthase-like protein G2 [Ziziphus jujuba]	cellular component: membrane (GO:0016020);; cellular component: membrane part (GO:0044425);; molecular function: catalytic activity (GO:0003824);; biological process: metabolic process (GO:0008152);; biological process: cellular process (GO:0009987);; biological process: single-organism process (GO:0044699);; biological process: cellular component organization or biogenesis (GO:0071840)
Ziziphus_jujuba_newGene_3997	5.09349	9.45001	12.5214	8.08074	5.63524	10.8351	14.1196	7.76251	0.00562642	0.779477	normal	7.32711e-07	1.12492	up	0.0173566	0.621381	normal	0.000461258	0.898047	normal	2.93466e-06	1.0951	up	0.166982	0.448232	normal	[J]	Translation, ribosomal structure and biogenesis	Biological Process: negative regulation of transcription, DNA-templated (GO:0045892);;	--	--	--	--	Transcriptional repressor, ovate	Transcription repressor OFP8 OS=Arabidopsis thaliana OX=3702 GN=OFP8 PE=1 SV=1	S	Function unknown	PREDICTED: transcription repressor OFP8 [Ziziphus jujuba]	biological process: biological regulation (GO:0065007)
Ziziphus_jujuba_newGene_7774	0.804996	1.75829	2.4604	1.65111	0.677912	1.39002	3.13681	1.34377	0.20663	0.76884	normal	6.93304e-05	1.3783	up	0.256015	0.595333	normal	0.158496	0.801465	normal	6.68114e-07	1.88565	up	0.0997891	0.75709	normal	--	--	--	--	--	--	--	--	--	S	Function unknown	PREDICTED: uncharacterized protein LOC107415643 [Ziziphus jujuba]	--
Ziziphus_jujuba_newGene_3800	8.82754	49.5865	95.5263	18.8633	13.3772	90.2135	125.855	27.7839	2.43913e-09	2.13483	up	5.35913e-18	3.0588	up	0.108421	0.723771	normal	3.25789e-28	2.60254	up	2.44329e-21	2.91201	up	0.000674281	0.959117	normal	--	--	--	--	--	--	--	--	--	--	--	--	--
Ziziphus_jujuba_newGene_6308	15.0087	24.1897	36.7021	21.2772	14.9085	20.2464	35.0173	21.8704	0.000545795	0.620986	normal	6.04757e-15	1.135	up	0.0993712	0.442607	normal	0.13511	0.393535	normal	3.31616e-05	1.02309	up	0.0441982	0.529347	normal	--	--	--	--	--	--	--	--	--	--	--	--	--
Ziziphus_jujuba_newGene_3731	4.17952	9.96008	8.9842	8.26766	3.76364	17.8811	17.0275	16.2451	0.0287063	1.00199	up	0.0716537	0.859877	normal	0.365912	0.513453	normal	0.00034031	1.78205	up	0.00350672	1.68954	up	0.00146069	1.41815	up	--	--	--	--	--	--	--	--	--	S	Function unknown	PREDICTED: 23 kDa jasmonate-induced protein-like [Ziziphus jujuba]	--
Ziziphus_jujuba_newGene_1909	0.169176	1.07887	2.11645	0.129147	0.108219	1.10499	2.13499	0.116477	2.71417e-06	2.08937	up	1.15105e-05	2.66992	up	#N/A	#N/A	#N/A	8.46076e-12	2.768	up	2.73655e-13	3.51509	up	#N/A	#N/A	#N/A	--	--	--	--	--	--	--	--	--	--	--	Root meristem growth factor [Trema orientalis]	--
Ziziphus_jujuba_newGene_5343	0.984287	2.1941	3.01377	0.759416	0.208831	0.085018	0.313813	0.375396	0.623624	0.391239	normal	0.016352	1.26484	up	0.950748	-0.0353965	normal	#N/A	#N/A	#N/A	#N/A	#N/A	#N/A	#N/A	#N/A	#N/A	--	--	--	--	--	[R]	General function prediction only	Reverse transcriptase (RNA-dependent DNA polymerase);; Retroviral aspartyl protease;; gag-polyprotein putative aspartyl protease;; Aspartyl protease	RNA-directed DNA polymerase homolog OS=Oenothera berteroana OX=3950 PE=4 SV=1	L	Replication, recombination and repair	PREDICTED: uncharacterized protein LOC107406328 [Ziziphus jujuba]	--
Ziziphus_jujuba_newGene_1283	2.18993	1.31347	1.33413	0.727456	0.56963	1.50001	0.587817	0.107123	0.0628251	-0.70921	normal	0.0564082	-0.790116	normal	3.3803e-07	-1.34029	down	0.199141	0.889188	normal	#N/A	#N/A	#N/A	#N/A	#N/A	#N/A	--	--	--	--	--	--	--	Zinc finger, C3HC4 type (RING finger);; Ring finger domain	Putative E3 ubiquitin-protein ligase XBAT35 OS=Arabidopsis thaliana OX=3702 GN=XBAT35 PE=2 SV=1	S	Function unknown	PREDICTED: putative E3 ubiquitin-protein ligase XBAT34 isoform X2 [Ziziphus jujuba]	--
Ziziphus_jujuba_newGene_2671	2.56748	1.11569	0.666852	2.10815	3.73183	0.811959	0.474668	0.6469	0.0696457	-0.895096	normal	1.87046e-05	-1.80938	down	0.812157	-0.193021	normal	0.000191989	-1.62074	down	1.41463e-10	-2.53656	down	0.237292	-0.617176	normal	--	--	--	--	--	--	--	--	--	--	--	--	--
Ziziphus_jujuba_newGene_7639	0.250647	0.966443	0.754524	0.102374	0.171524	0.920764	0.884975	0.211502	0.0207201	1.27742	up	0.0790443	1.11859	normal	#N/A	#N/A	#N/A	0.000142606	1.84036	up	0.000238248	1.82614	up	#N/A	#N/A	#N/A	[F]	Nucleotide transport and metabolism	--	--	--	--	--	Phosphorylase superfamily	Bark storage protein A OS=Populus deltoides OX=3696 GN=BSPA PE=2 SV=1	F	Nucleotide transport and metabolism	PREDICTED: bark storage protein A-like [Juglans regia]	--
Ziziphus_jujuba_newGene_1750	86.6571	20.7431	119.372	51.5655	86.319	57.3258	10.381	31.996	0.000323007	-1.6823	down	0.843967	0.207884	normal	0.743197	-0.225188	normal	0.340617	-0.535051	normal	2.86161e-09	-2.86774	down	0.00286834	-1.14184	down	--	--	Molecular Function: iron ion binding (GO:0005506);; Cellular Component: photosystem II (GO:0009523);; Cellular Component: chloroplast thylakoid membrane (GO:0009535);; Biological Process: response to herbicide (GO:0009635);; Biological Process: photosynthetic electron transport in photosystem II (GO:0009772);; Molecular Function: oxygen evolving activity (GO:0010242);; Cellular Component: integra…	K02703|0|pop:Poptr_cp001|K02703 photosystem II P680 reaction center D1 protein [EC:1.10.3.9] | (RefSeq) psbA; photosystem II protein D1	Photosynthesis (ko00195)	--	--	Photosynthetic reaction centre protein	Photosystem II protein D1 OS=Populus trichocarpa OX=3694 GN=psbA PE=2 SV=1	C	Energy production and conversion	photosystem II protein D (chloroplast) [Ficus racemosa]	molecular function: binding (GO:0005488);; cellular component: cell (GO:0005623);; cellular component: membrane (GO:0016020);; cellular component: macromolecular complex (GO:0032991);; cellular component: membrane part (GO:0044425);; cellular component: cell part (GO:0044464);; cellular component: organelle (GO:0043226);; cellular component: organelle part (GO:0044422);; biological process: respo…
Ziziphus_jujuba_newGene_1613	1.64597	0.165195	0.206417	2.23576	1.61841	0.211338	0.12738	1.94963	8.21589e-05	-1.98083	down	1.85696e-05	-2.01606	down	0.619534	0.3	normal	#N/A	#N/A	#N/A	#N/A	#N/A	#N/A	0.739329	0.248183	normal	--	--	--	--	--	--	--	--	--	K	Transcription	transcription factor MYBS3-like [Durio zibethinus]	--
Ziziphus_jujuba_newGene_4897	3.11682	4.88671	7.1693	3.86343	3.75883	5.45887	7.29193	4.2187	0.000174225	0.581067	normal	2.93898e-09	1.05823	up	0.416697	0.215571	normal	0.00200047	0.520237	normal	0.000984548	0.782441	normal	0.451191	0.231896	normal	[L]	Replication, recombination and repair	Molecular Function: nucleotide binding (GO:0000166);; Molecular Function: helicase activity (GO:0004386);; Cellular Component: nucleus (GO:0005634);; Biological Process: DNA replication (GO:0006260);; Cellular Component: protein complex (GO:0043234);;	K02541|3.68464e-53|gra:105777810|K02541 DNA replication licensing factor MCM3 [EC:3.6.4.12] | (RefSeq) DNA replication licensing factor MCM3-like	DNA replication (ko03030)	[L]	Replication, recombination and repair	MCM N-terminal domain;; MCM2/3/5 family;; MCM2/3/5 family;; MCM2/3/5 family	DNA replication licensing factor MCM3 OS=Oryza sativa subsp. japonica OX=39947 GN=MCM3 PE=2 SV=1	L	Replication, recombination and repair	PREDICTED: DNA replication licensing factor MCM3-like isoform X1 [Ziziphus jujuba]	molecular function: binding (GO:0005488);; molecular function: catalytic activity (GO:0003824);; cellular component: cell (GO:0005623);; cellular component: organelle (GO:0043226);; cellular component: cell part (GO:0044464);; biological process: metabolic process (GO:0008152);; biological process: cellular process (GO:0009987);; cellular component: macromolecular complex (GO:0032991)
Ziziphus_jujuba_newGene_1258	0.696838	2.42077	1.1783	1.09399	0.600383	2.13236	1.28924	1.12539	0.000746616	1.64193	up	0.028143	1.06586	up	0.400135	0.479635	normal	6.15229e-06	1.66596	up	0.199871	0.852534	normal	0.0944713	0.674578	normal	[K]	Transcription	--	--	--	--	--	Leucine Rich repeats (2 copies);; Protein kinase domain;; Leucine rich repeat;; Protein tyrosine kinase;; Leucine Rich Repeat;; Leucine rich repeat N-terminal domain	Probable leucine-rich repeat receptor-like protein kinase At1g35710 OS=Arabidopsis thaliana OX=3702 GN=At1g35710 PE=2 SV=1	S	Function unknown	PREDICTED: probable leucine-rich repeat receptor-like protein kinase At1g35710 isoform X1 [Ziziphus jujuba]	--
Ziziphus_jujuba_newGene_4997	5.54795	6.33146	2.93858	8.03462	5.56341	5.36487	2.81919	7.84086	0.789419	0.120168	normal	1.78392e-05	-1.02875	down	0.135968	0.454699	normal	0.833205	-0.0842009	normal	0.0065166	-1.0865	down	0.0917999	0.471316	normal	--	--	Molecular Function: iron ion transmembrane transporter activity (GO:0005381);; Biological Process: cellular iron ion homeostasis (GO:0006879);; Cellular Component: chloroplast envelope (GO:0009941);; Cellular Component: integral component of membrane (GO:0016021);; Biological Process: iron ion transmembrane transport (GO:0034755);;	--	--	[P]	Inorganic ion transport and metabolism	Ferroportin1 (FPN1)	Solute carrier family 40 member 3, chloroplastic OS=Arabidopsis thaliana OX=3702 GN=IREG3 PE=1 SV=1	U	Intracellular trafficking, secretion, and vesicular transport	PREDICTED: solute carrier family 40 member 3, chloroplastic [Ziziphus jujuba]	molecular function: transporter activity (GO:0005215);; biological process: localization (GO:0051179);; biological process: cellular process (GO:0009987);; biological process: single-organism process (GO:0044699);; biological process: biological regulation (GO:0065007);; cellular component: cell (GO:0005623);; cellular component: organelle (GO:0043226);; cellular component: organelle part (GO:004…
Ziziphus_jujuba_newGene_7610	1.98979	1.36459	0.684294	1.55378	1.32605	1.01478	1.04148	1.37474	0.54282	-0.389725	normal	0.00887364	-1.25534	down	0.737754	-0.215944	normal	0.808949	-0.150813	normal	0.367129	-0.572704	normal	0.990427	-0.00943358	normal	--	--	--	--	--	--	--	--	--	--	--	PREDICTED: uncharacterized protein LOC107406894 [Ziziphus jujuba]	--
Ziziphus_jujuba_newGene_6544	5.50561	12.1549	13.6882	6.04309	7.54372	11.7958	14.6935	6.00528	0.000163164	1.01754	up	4.18081e-06	1.12915	up	0.890025	0.0946541	normal	0.0737589	0.574691	normal	0.00248302	0.759687	normal	0.393647	-0.291535	normal	--	--	--	--	--	[R]	General function prediction only	--	C2 domain-containing protein At1g53590 OS=Arabidopsis thaliana OX=3702 GN=NTMC2T6.1 PE=1 SV=2	S	Function unknown	C2 domain-containing protein At1g53590-like [Prunus avium]	--
Ziziphus_jujuba_newGene_4355	57.5391	20.4133	42.104	27.8684	55.9764	34.8022	22.3949	23.3486	0.000295906	-1.52232	down	0.224163	-0.662599	normal	0.112702	-0.747485	normal	0.164565	-0.540124	normal	1.26291e-11	-1.56151	down	3.42905e-12	-1.30255	down	--	--	Cellular Component: mitochondrion (GO:0005739);;	--	--	--	--	--	Uncharacterized mitochondrial protein AtMg00030 OS=Arabidopsis thaliana OX=3702 GN=AtMg00030 PE=4 SV=1	S	Function unknown	BnaCnng12640D [Brassica napus]	cellular component: cell (GO:0005623);; cellular component: organelle (GO:0043226);; cellular component: cell part (GO:0044464)
Ziziphus_jujuba_newGene_284	0.49712	0.672537	1.23921	0.663242	0.583408	0.659676	0.98677	0.556254	0.66053	0.298276	normal	0.0244123	1.06293	up	0.776164	0.22244	normal	0.89668	0.110287	normal	0.484199	0.491331	normal	0.973917	-0.0299027	normal	[QV]	Secondary metabolites biosynthesis, transport and catabolism;; Defense mechanisms	Molecular Function: oxidoreductase activity (GO:0016491);; Molecular Function: metal ion binding (GO:0046872);;	--	--	[Q]	Secondary metabolites biosynthesis, transport and catabolism	Cytochrome P450;; Cytochrome P450;; Cytochrome P450	Geraniol 8-hydroxylase OS=Catharanthus roseus OX=4058 GN=CYP76B6 PE=1 SV=1	Q	Secondary metabolites biosynthesis, transport and catabolism	PREDICTED: geraniol 8-hydroxylase-like [Ziziphus jujuba]	molecular function: catalytic activity (GO:0003824);; molecular function: binding (GO:0005488)
Ziziphus_jujuba_newGene_6203	14.4565	5.30706	4.93228	9.82789	12.9463	3.04865	5.31994	4.43998	0.000509715	-1.3188	down	6.05905e-05	-1.56619	down	0.510933	-0.384751	normal	6.15735e-11	-1.97114	down	0.00156508	-1.3477	down	0.0542187	-0.962038	normal	--	--	--	--	--	--	--	Gibberellin regulated protein	Gibberellin-regulated protein 9 OS=Arabidopsis thaliana OX=3702 GN=GASA9 PE=3 SV=1	S	Function unknown	Gibberellin regulated protein [Parasponia andersonii]	--
Ziziphus_jujuba_newGene_834	5.82741	1.22542	2.05629	1.11505	6.24968	1.01967	0.801546	1.64471	0.00501799	-1.55555	down	0.0703099	-1.24196	normal	0.0224481	-0.980242	normal	3.3367e-07	-2.23733	down	2.7106e-14	-2.88622	down	1.27114e-08	-1.65657	down	[C]	Energy production and conversion	Molecular Function: ATP binding (GO:0005524);; Cellular Component: plasma membrane (GO:0005886);; Cellular Component: chloroplast thylakoid membrane (GO:0009535);; Biological Process: ATP synthesis coupled proton transport (GO:0015986);; Biological Process: ATP hydrolysis coupled proton transport (GO:0015991);; Cellular Component: proton-transporting ATP synthase complex, catalytic core F(1) (GO:…	K02111|0|fve:10251490|K02111 F-type H+-transporting ATPase subunit alpha [EC:3.6.3.14] | (RefSeq) atpA, FvH4_C0012; ATP synthase CF1 alpha subunit	Oxidative phosphorylation (ko00190);; Photosynthesis (ko00195)	[C]	Energy production and conversion	ATP synthase alpha/beta family, nucleotide-binding domain;; ATP synthase alpha/beta chain, C terminal domain	ATP synthase subunit alpha, chloroplastic OS=Manihot esculenta OX=3983 GN=atpA PE=3 SV=1	C	Energy production and conversion	ATP synthase CF1 alpha subunit (chloroplast) [Ziziphus jujuba]	molecular function: binding (GO:0005488);; cellular component: cell (GO:0005623);; cellular component: membrane (GO:0016020);; cellular component: cell part (GO:0044464);; cellular component: organelle (GO:0043226);; cellular component: organelle part (GO:0044422);; biological process: metabolic process (GO:0008152);; biological process: cellular process (GO:0009987);; biological process: single-…
Ziziphus_jujuba_newGene_2184	45.3657	23.9564	6.98416	33.79	58.1365	21.3731	9.79437	20.6691	2.99219e-06	-0.948888	normal	1.99319e-37	-2.77261	down	0.283715	-0.38973	normal	4.10167e-07	-1.39686	down	7.39931e-13	-2.57516	down	0.000408069	-1.22991	down	--	--	--	--	--	--	--	Probable lipid transfer;; Protease inhibitor/seed storage/LTP family	Putative lipid-transfer protein DIR1 OS=Arabidopsis thaliana OX=3702 GN=DIR1 PE=1 SV=1	S	Function unknown	putative lipid-transfer protein DIR1 [Hevea brasiliensis]	--
Ziziphus_jujuba_newGene_801	0.160613	0.333862	0.508999	0.0788483	0.167	0.413989	1.0733	0.133832	0.0713563	0.853115	normal	0.00580849	1.35735	up	#N/A	#N/A	#N/A	0.158183	0.905161	normal	0.000174376	2.09487	up	#N/A	#N/A	#N/A	[QV]	Secondary metabolites biosynthesis, transport and catabolism;; Defense mechanisms	Molecular Function: monooxygenase activity (GO:0004497);; Molecular Function: iron ion binding (GO:0005506);; Cellular Component: integral component of membrane (GO:0016021);; Molecular Function: oxidoreductase activity, acting on paired donors, with incorporation or reduction of molecular oxygen (GO:0016705);; Molecular Function: heme binding (GO:0020037);; Biological Process: oxidation-reductio…	K00512|1.35004e-150|pmum:103320923|K00512 steroid 17alpha-monooxygenase / 17alpha-hydroxyprogesterone deacetylase [EC:1.14.14.19 1.14.14.32] | (RefSeq) cytochrome P450 CYP82D47-like	--	[R]	General function prediction only	Cytochrome P450;; Reverse transcriptase (RNA-dependent DNA polymerase);; Cytochrome P450	Cytochrome P450 82A3 OS=Glycine max OX=3847 GN=CYP82A3 PE=2 SV=1	Q	Secondary metabolites biosynthesis, transport and catabolism	PREDICTED: cytochrome P450 CYP82D47-like [Ziziphus jujuba]	molecular function: catalytic activity (GO:0003824);; biological process: metabolic process (GO:0008152);; biological process: single-organism process (GO:0044699);; molecular function: binding (GO:0005488);; cellular component: membrane (GO:0016020);; cellular component: membrane part (GO:0044425)
Ziziphus_jujuba_newGene_2948	7.43256	19.3418	14.8101	6.03852	5.98985	22.3732	15.4188	6.04692	0.000230965	1.20631	up	0.02473	0.808114	normal	0.757544	-0.21847	normal	1.32855e-13	1.78448	up	0.00230718	1.11385	up	0.966547	0.0242774	normal	--	--	Cellular Component: membrane (GO:0016020);;	--	--	--	--	--	--	S	Function unknown	hypothetical protein POPTR_0003s07430g [Populus trichocarpa]	cellular component: membrane (GO:0016020)
Ziziphus_jujuba_newGene_1661	1.3765	2.79658	3.41778	2.48929	1.63975	2.62867	2.60286	2.46192	0.00281648	1.05988	up	0.0325559	0.939627	normal	0.060647	0.764875	normal	0.162283	0.540172	normal	0.366313	0.448659	normal	0.296392	0.399518	normal	[I]	Lipid transport and metabolism	--	K05605|2.076e-115|pper:PRUPE_ppa006573mg|K05605 3-hydroxyisobutyryl-CoA hydrolase [EC:3.1.2.4] | (RefSeq) hypothetical protein	Valine, leucine and isoleucine degradation (ko00280);; beta-Alanine metabolism (ko00410);; Propanoate metabolism (ko00640);; Carbon metabolism (ko01200)	[I]	Lipid transport and metabolism	Enoyl-CoA hydratase/isomerase;; Enoyl-CoA hydratase/isomerase	3-hydroxyisobutyryl-CoA hydrolase-like protein 1, mitochondrial OS=Arabidopsis thaliana OX=3702 GN=At3g60510 PE=1 SV=1	I	Lipid transport and metabolism	PREDICTED: LOW QUALITY PROTEIN: 3-hydroxyisobutyryl-CoA hydrolase-like protein 1, mitochondrial [Ziziphus jujuba]	--
Ziziphus_jujuba_newGene_4126	1.10227	3.21566	2.50057	2.19567	0.938559	2.81091	2.00134	1.54149	0.0119793	1.08105	up	0.015571	1.00866	up	0.19766	0.612861	normal	0.0630922	1.05199	normal	0.420681	0.599302	normal	0.549198	0.381352	normal	--	--	--	--	--	--	--	--	--	--	--	--	--
Ziziphus_jujuba_newGene_1287	1.02771	3.42752	5.68014	1.1708	2.41655	1.53659	3.18835	1.28569	0.127055	0.993255	normal	0.00842113	1.73383	up	#N/A	#N/A	#N/A	0.450562	-0.472017	normal	0.63354	0.248892	normal	0.353239	-0.549958	normal	--	--	--	--	--	--	--	--	--	--	--	--	--
Ziziphus_jujuba_newGene_1732	38.4861	4.37474	34.2711	3.35348	18.0902	32.9898	42.3851	2.07383	3.45432e-05	-2.17177	down	0.861143	-0.191816	normal	0.00370233	-1.14064	down	0.470364	0.549477	normal	0.453938	0.701928	normal	0.00578466	-1.34133	down	--	--	--	--	--	--	--	--	--	--	--	hypothetical protein CFP56_23513 [Quercus suber]	--
Ziziphus_jujuba_newGene_1368	6.60961	19.5576	17.7726	8.60232	4.36701	19.4611	15.6815	7.00951	1.01846e-05	1.38316	up	4.72694e-06	1.24009	up	0.589626	0.286334	normal	9.59181e-40	2.07229	up	7.26863e-08	1.58751	up	0.02809	0.626243	normal	[T]	Signal transduction mechanisms	Cellular Component: integral component of membrane (GO:0016021);; Molecular Function: cellulose synthase (UDP-forming) activity (GO:0016760);; Biological Process: cellulose biosynthetic process (GO:0030244);; Biological Process: cell wall organization (GO:0071555);;	--	--	--	--	Cellulose synthase;; Cellulose synthase	Cellulose synthase-like protein G3 OS=Arabidopsis thaliana OX=3702 GN=CSLG3 PE=2 SV=2	M	Cell wall/membrane/envelope biogenesis	Cellulose synthase [Trema orientalis]	cellular component: membrane (GO:0016020);; cellular component: membrane part (GO:0044425);; molecular function: catalytic activity (GO:0003824);; biological process: metabolic process (GO:0008152);; biological process: cellular process (GO:0009987);; biological process: single-organism process (GO:0044699);; biological process: cellular component organization or biogenesis (GO:0071840)
Ziziphus_jujuba_newGene_5739	15.4773	46.219	49.5437	20.2791	20.0497	44.3427	49.5633	21.8644	6.69667e-24	1.48926	up	3.7e-20	1.50982	up	0.202011	0.343888	normal	1.36336e-11	1.09077	up	7.66911e-11	1.10843	up	0.619804	0.133748	normal	--	--	--	--	--	--	--	--	--	--	--	--	--
Ziziphus_jujuba_newGene_4011	0.937484	3.12237	2.23199	1.32329	0.922608	3.6371	2.26901	1.68511	0.0144863	1.09735	up	0.126802	0.752772	normal	0.935638	0.0787747	normal	0.0200454	1.37953	up	0.280945	0.826464	normal	0.424091	0.492927	normal	--	--	Biological Process: metal ion transport (GO:0030001);; Molecular Function: metal ion binding (GO:0046872);;	--	--	--	--	--	--	S	Function unknown	PREDICTED: uncharacterized protein LOC107416805 isoform X1 [Ziziphus jujuba]	biological process: localization (GO:0051179);; molecular function: binding (GO:0005488)
Ziziphus_jujuba_newGene_4973	42.1244	18.1466	62.4839	39.6455	59.8591	37.7374	12.0709	26.0629	0.0188287	-1.06458	down	0.820461	0.242901	normal	0.976071	-0.0255826	normal	0.509054	-0.492584	normal	3.25134e-07	-2.28362	down	0.224312	-0.690803	normal	--	--	--	--	--	--	--	--	--	S	Function unknown	hypothetical protein MTR_0055s0030 [Medicago truncatula]	--
Ziziphus_jujuba_newGene_2272	3.58903	0.920777	1.19338	1.9499	2.67332	1.30144	1.03243	2.60237	1.34654e-14	-1.87337	down	0.000261779	-1.58865	down	0.00102781	-0.797698	normal	0.050919	-0.888075	normal	0.00774519	-1.32638	down	0.99496	-0.00372797	normal	--	--	Molecular Function: transferase activity, transferring glycosyl groups (GO:0016757);;	K14595|4.44097e-177|pmum:103335254|K14595 abscisate beta-glucosyltransferase [EC:2.4.1.263] | (RefSeq) abscisate beta-glucosyltransferase-like	Carotenoid biosynthesis (ko00906)	[GC]	Carbohydrate transport and metabolism;; Energy production and conversion	UDP-glucoronosyl and UDP-glucosyl transferase	Abscisate beta-glucosyltransferase OS=Phaseolus angularis OX=3914 GN=AOG PE=1 SV=1	S	Function unknown	LOW QUALITY PROTEIN: abscisate beta-glucosyltransferase-like [Prunus avium]	molecular function: catalytic activity (GO:0003824)
Ziziphus_jujuba_newGene_4035	16.8993	13.8362	6.4312	19.734	13.1624	10.0497	4.89006	13.0968	0.470555	-0.304826	normal	3.79707e-06	-1.41171	down	0.588129	0.260069	normal	0.377286	-0.403684	normal	0.00820598	-1.3984	down	0.982964	-0.0177474	normal	[I]	Lipid transport and metabolism	Biological Process: lipid biosynthetic process (GO:0008610);;	K13384|2.2993e-42|pper:PRUPE_ppa007806mg|K13384 (S)-coclaurine N-methyltransferase [EC:2.1.1.140] | (RefSeq) hypothetical protein	Isoquinoline alkaloid biosynthesis (ko00950)	--	--	--	(S)-coclaurine N-methyltransferase OS=Thalictrum flavum subsp. glaucum OX=150095 PE=1 SV=1	M	Cell wall/membrane/envelope biogenesis	PREDICTED: (S)-coclaurine N-methyltransferase-like [Ziziphus jujuba]	biological process: metabolic process (GO:0008152);; biological process: single-organism process (GO:0044699)
Ziziphus_jujuba_newGene_5097	1.19384	2.00691	2.04236	1.06706	1.22226	1.29256	1.54925	1.4502	0.341321	0.404723	normal	0.00455608	1.02271	up	0.608079	-0.307874	normal	0.841328	0.136581	normal	0.747857	-0.211666	normal	0.738156	-0.209224	normal	[J]	Translation, ribosomal structure and biogenesis	Molecular Function: nucleotide binding (GO:0000166);; Molecular Function: nucleic acid binding (GO:0003676);; Cellular Component: plastid (GO:0009536);; Cellular Component: viral nucleocapsid (GO:0019013);; Cellular Component: intracellular ribonucleoprotein complex (GO:0030529);;	K11294|2.49581e-38|tcc:TCM_022172|K11294 nucleolin | (RefSeq) RNA-binding family protein isoform 1	--	[R]	General function prediction only	--	29 kDa ribonucleoprotein A, chloroplastic OS=Nicotiana sylvestris OX=4096 PE=2 SV=1	S	Function unknown	PREDICTED: 29 kDa ribonucleoprotein A, chloroplastic-like [Ziziphus jujuba]	molecular function: binding (GO:0005488);; cellular component: cell (GO:0005623);; cellular component: organelle (GO:0043226);; cellular component: cell part (GO:0044464);; cellular component: virion (GO:0019012);; cellular component: virion part (GO:0044423);; cellular component: macromolecular complex (GO:0032991)
Ziziphus_jujuba_newGene_1193	13.4062	5.274	3.72085	10.0911	9.02178	4.82656	3.81351	7.72504	0.00038114	-1.25984	down	0.000991637	-1.69746	down	0.591172	-0.31821	normal	3.93726e-05	-0.895974	normal	9.03729e-06	-1.3226	down	0.819436	-0.142243	normal	--	--	Biological Process: metabolic process (GO:0008152);; Molecular Function: transferase activity, transferring hexosyl groups (GO:0016758);;	--	--	[GC]	Carbohydrate transport and metabolism;; Energy production and conversion	UDP-glucoronosyl and UDP-glucosyl transferase	UDP-glycosyltransferase 92A1 OS=Arabidopsis thaliana OX=3702 GN=UGT92A1 PE=2 SV=1	S	Function unknown	UDP-glycosyltransferase 92A1 [Prunus persica]	biological process: metabolic process (GO:0008152);; molecular function: catalytic activity (GO:0003824)
Ziziphus_jujuba_newGene_1711	10.6706	1.48074	7.48515	1.73798	16.2025	2.12393	1.08679	3.78517	5.14247e-07	-2.38844	down	0.387446	-0.758029	normal	0.0231834	-0.967972	normal	3.23492e-13	-2.18873	down	2.05522e-10	-3.05098	down	4.67984e-12	-2.15275	down	[C]	Energy production and conversion	Molecular Function: structural constituent of ribosome (GO:0003735);; Cellular Component: mitochondrion (GO:0005739);; Cellular Component: chloroplast (GO:0009507);; Cellular Component: small ribosomal subunit (GO:0015935);; Molecular Function: rRNA binding (GO:0019843);; Biological Process: positive regulation of translational fidelity (GO:0045903);;	K02986|0|vvi:7498552|K02986 small subunit ribosomal protein S4 | (RefSeq) rps4, ViviM_p108; ribosomal protein S4	Ribosome (ko03010)	--	--	S4 domain;; NADH-ubiquinone/plastoquinone oxidoreductase chain 6	Ribosomal protein S4, mitochondrial OS=Arabidopsis thaliana OX=3702 GN=RPS4 PE=2 SV=2	J	Translation, ribosomal structure and biogenesis	PREDICTED: ribosomal protein S4, mitochondrial [Nicotiana tabacum]	molecular function: structural molecule activity (GO:0005198);; cellular component: cell (GO:0005623);; cellular component: organelle (GO:0043226);; cellular component: cell part (GO:0044464);; cellular component: macromolecular complex (GO:0032991);; cellular component: organelle part (GO:0044422);; molecular function: binding (GO:0005488);; biological process: biological regulation (GO:0065007)
Ziziphus_jujuba_newGene_3132	9.79534	2.12737	3.72845	0.813996	1.72155	1.31637	1.27995	1.82018	0.0230628	-1.36961	down	0.0901551	-1.16896	normal	0.0323021	-0.853209	normal	#N/A	#N/A	#N/A	#N/A	#N/A	#N/A	#N/A	#N/A	#N/A	--	--	Molecular Function: magnesium ion binding (GO:0000287);; Cellular Component: cytoplasm (GO:0005737);; Biological Process: terpenoid biosynthetic process (GO:0016114);; Molecular Function: germacradienol synthase activity (GO:0034004);; Molecular Function: germacrene-D synthase activity (GO:0052577);;	--	--	--	--	Terpene synthase family, metal binding domain	(-)-germacrene D synthase OS=Vitis vinifera OX=29760 GN=VIT_19s0014g04930 PE=1 SV=1	--	--	unnamed protein product, partial [Vitis vinifera]	molecular function: binding (GO:0005488);; cellular component: cell (GO:0005623);; cellular component: cell part (GO:0044464);; biological process: metabolic process (GO:0008152);; biological process: cellular process (GO:0009987);; biological process: single-organism process (GO:0044699);; molecular function: catalytic activity (GO:0003824)
Ziziphus_jujuba_newGene_1675	1.15503	4.19508	1.37718	1.3665	1.81314	4.29714	0.944919	1.45294	1.03042e-07	1.64322	up	0.871497	0.0982102	normal	0.837579	0.159773	normal	0.00684544	1.07907	up	0.0793339	-0.981407	normal	0.713596	-0.23296	normal	--	--	Molecular Function: DNA binding (GO:0003677);;	--	--	[L]	Replication, recombination and repair	--	Zinc finger BED domain-containing protein DAYSLEEPER OS=Arabidopsis thaliana OX=3702 GN=HAT PE=1 SV=1	S	Function unknown	PREDICTED: zinc finger BED domain-containing protein RICESLEEPER 2-like [Ziziphus jujuba]	molecular function: binding (GO:0005488)
Ziziphus_jujuba_newGene_6875	25.7903	9.384	7.99875	9.04354	11.5123	6.28672	7.66343	8.50842	0.0223916	-1.06535	down	0.00447382	-1.40713	down	0.112099	-0.756088	normal	0.00507695	-0.850023	normal	0.19193	-0.694995	normal	0.691245	-0.277931	normal	--	--	--	--	--	--	--	--	Protein GAST1 OS=Solanum lycopersicum OX=4081 GN=GAST1 PE=2 SV=1	S	Function unknown	PREDICTED: protein GAST1-like [Pyrus x bretschneideri]	--
Ziziphus_jujuba_newGene_4831	24.7025	14.2456	21.2748	10.8796	15.2408	20.7563	22.949	12.9591	0.379669	-0.587054	normal	0.295131	-0.34603	normal	4.63651e-08	-1.10226	down	0.642671	0.325432	normal	0.618738	0.354771	normal	0.875895	-0.132497	normal	--	--	--	--	--	--	--	Ribosomal protein L41	--	--	--	--	--
Ziziphus_jujuba_newGene_1553	9.7827	3.63512	11.4654	4.47687	16.7038	7.09662	2.66332	4.51391	0.0325132	-1.07203	down	0.908534	0.116895	normal	0.446878	-0.449597	normal	0.205626	-0.871192	normal	4.43462e-11	-2.5792	down	0.0748599	-0.939474	normal	[M]	Cell wall/membrane/envelope biogenesis	Molecular Function: magnesium ion binding (GO:0000287);; Molecular Function: electron carrier activity (GO:0009055);; Cellular Component: photosystem I (GO:0009522);; Cellular Component: chloroplast thylakoid membrane (GO:0009535);; Biological Process: photosynthesis (GO:0015979);; Cellular Component: integral component of membrane (GO:0016021);; Molecular Function: chlorophyll binding (GO:001616…	K02689|0|pper:PrpeC_p021|K02689 photosystem I P700 chlorophyll a apoprotein A1 | (RefSeq) psaA; photosystem I P700 apoprotein A1	Photosynthesis (ko00195)	--	--	Photosystem I psaA/psaB protein;; Photosystem I psaA/psaB protein;; Photosystem II protein;; Photosynthetic reaction centre protein;; Tetratricopeptide repeat;; Tetratricopeptide repeat;; Tetratricopeptide repeat;; Tetratricopeptide repeat;; Tetratricopeptide repeat;; TPR repeat;; Tetratricopeptide repeat	Photosystem I P700 chlorophyll a apoprotein A1 OS=Eucalyptus globulus subsp. globulus OX=71271 GN=psaA PE=3 SV=1	C	Energy production and conversion	&apos;photosystem I P700 apoprotein A1 (chloroplast) [Vicia sativa]	molecular function: binding (GO:0005488);; molecular function: electron carrier activity (GO:0009055);; cellular component: cell (GO:0005623);; cellular component: membrane (GO:0016020);; cellular component: macromolecular complex (GO:0032991);; cellular component: membrane part (GO:0044425);; cellular component: cell part (GO:0044464);; cellular component: organelle (GO:0043226);; cellular compo…
Ziziphus_jujuba_newGene_3221	1.54042	3.75723	5.0038	2.77501	2.1645	4.50881	4.29536	3.50902	0.049799	0.985119	normal	0.00457984	1.37664	up	0.364659	0.504585	normal	0.0318017	0.90374	normal	0.164026	0.727858	normal	0.266739	0.541238	normal	--	--	--	--	--	[R]	General function prediction only	Leucine rich repeat N-terminal domain	Receptor-like protein 6 OS=Arabidopsis thaliana OX=3702 GN=RLP6 PE=3 SV=1	S	Function unknown	PREDICTED: LRR receptor-like serine/threonine-protein kinase FLS2 [Ziziphus jujuba]	--
Ziziphus_jujuba_newGene_7255	22.6771	6.58263	7.22094	8.53699	8.45089	8.80418	3.893	7.89428	0.00871293	-1.38369	down	0.00241268	-1.55905	down	0.0606998	-0.844552	normal	0.976263	0.0232182	normal	0.179103	-1.016	normal	0.968205	-0.0366881	normal	--	--	--	--	--	--	--	--	--	--	--	--	--
Ziziphus_jujuba_newGene_5791	0.36124	0.689629	1.86008	1.33272	0.291521	0.814808	0.535873	1.29866	--	--	--	0.000597443	1.82922	up	#N/A	#N/A	#N/A	#N/A	#N/A	#N/A	#N/A	#N/A	#N/A	#N/A	#N/A	#N/A	--	--	--	--	--	--	--	AUX/IAA family	Auxin-responsive protein IAA13 OS=Oryza sativa subsp. japonica OX=39947 GN=IAA13 PE=2 SV=1	--	--	--	--
Ziziphus_jujuba_newGene_6302	1.65802	3.73371	3.85935	2.28171	2.38266	3.07826	4.64198	1.96788	2.46043e-09	1.15627	up	2.23679e-05	1.04419	up	0.487932	0.381737	normal	0.65023	0.305114	normal	0.203074	0.657673	normal	0.654599	-0.267222	normal	--	--	--	--	--	[R]	General function prediction only	Reverse transcriptase (RNA-dependent DNA polymerase)	Retrovirus-related Pol polyprotein from transposon RE1 OS=Arabidopsis thaliana OX=3702 GN=RE1 PE=2 SV=1	S	Function unknown	polyprotein, putative [Arabidopsis thaliana]	--
Ziziphus_jujuba_newGene_3145	0.265099	0.865411	0.696521	0.195872	0.543538	0.970144	0.957586	0.463311	0.00919341	1.26319	up	0.0163066	1.17977	up	#N/A	#N/A	#N/A	0.315991	0.599746	normal	0.534003	0.508252	normal	0.914491	-0.082652	normal	--	--	--	--	--	--	--	--	--	--	--	--	--
Ziziphus_jujuba_newGene_5383	3.46429	1.01927	4.50882	2.27208	3.5968	3.98849	0.647816	1.76765	0.0277945	-1.26151	down	0.75156	0.238997	normal	0.769766	-0.222945	normal	0.901539	0.0806735	normal	7.76688e-07	-2.34173	down	0.114773	-0.749059	normal	--	--	--	--	--	[R]	General function prediction only	--	--	S	Function unknown	hypothetical protein GLYMA_13G021700, partial [Glycine max]	--
Ziziphus_jujuba_newGene_328	0.478742	8.86125	13.0161	0.464323	0.862689	11.9661	16.326	0.628219	2.12222e-10	3.0403	up	4.18818e-18	4.00741	up	#N/A	#N/A	#N/A	9.98488e-26	3.02998	up	6.0126e-12	3.17629	up	#N/A	#N/A	#N/A	--	--	--	--	--	--	--	--	--	--	--	--	--
Ziziphus_jujuba_newGene_6135	4.58751	5.97621	0.0898397	0.309991	2.22395	3.68916	5.29034	1.71299	0.492476	0.29911	normal	4.75832e-08	-3.6313	down	0.046302	-0.7868	normal	0.887586	0.102266	normal	0.593837	0.568668	normal	0.944233	-0.0426208	normal	--	--	--	--	--	--	--	NADH-ubiquinone oxidoreductase 11 kDa subunit	--	S	Function unknown	PREDICTED: uncharacterized protein LOC107410205, partial [Ziziphus jujuba]	--
Ziziphus_jujuba_newGene_5146	2.73014	0.367942	1.15514	0.566017	1.87549	0.440784	0.319261	0.0800523	0.00456347	-1.57896	down	0.211479	-0.920931	normal	0.0429875	-0.900817	normal	8.48713e-13	-2.19634	down	3.26181e-06	-2.30656	down	0.000674281	-1.58568	down	--	--	--	--	--	--	--	--	--	S	Function unknown	hypothetical protein CQW23_35354 [Capsicum baccatum]	--
Ziziphus_jujuba_newGene_1205	0.777966	0.244645	0.464848	0.274826	0.388861	0.447511	0.23914	0.0139003	0.00715433	-1.34419	down	0.170561	-0.767663	normal	0.101295	-0.781569	normal	0.942165	0.0783455	normal	#N/A	#N/A	#N/A	#N/A	#N/A	#N/A	--	--	--	--	--	--	--	TIR domain;; NB-ARC domain;; TIR domain	TMV resistance protein N OS=Nicotiana glutinosa OX=35889 GN=N PE=1 SV=1	S	Function unknown	PREDICTED: TMV resistance protein N-like [Ziziphus jujuba]	--
Ziziphus_jujuba_newGene_6901	0.710395	2.20806	3.77408	0.774206	1.1419	2.08579	2.84462	0.71856	0.0748444	1.05876	normal	6.25551e-07	2.09971	up	#N/A	#N/A	#N/A	0.148179	0.733046	normal	0.0138807	1.20623	up	0.581277	-0.375483	normal	--	--	Cellular Component: membrane (GO:0016020);;	K14686|3.99441e-35|vvi:100263794|K14686 solute carrier family 31 (copper transporter), member 1 | (RefSeq) CTR7; copper transporter	--	[P]	Inorganic ion transport and metabolism	Ctr copper transporter family	Copper transporter 6 OS=Arabidopsis thaliana OX=3702 GN=COPT6 PE=2 SV=1	P	Inorganic ion transport and metabolism	unnamed protein product, partial [Vitis vinifera]	cellular component: membrane (GO:0016020)
Ziziphus_jujuba_newGene_4894	23.7818	3.06501	6.83179	5.59214	30.9292	4.78525	2.77695	7.87764	4.53594e-06	-2.23617	down	0.162461	-1.15638	normal	0.0252869	-0.97321	normal	8.66264e-15	-2.50853	down	2.83549e-154	-3.61821	down	2.34018e-05	-1.55587	down	[C]	Energy production and conversion	Molecular Function: DNA binding (GO:0003677);; Molecular Function: DNA-directed 5'-3' RNA polymerase activity (GO:0003899);; Biological Process: transcription, DNA-templated (GO:0006351);; Cellular Component: chloroplast thylakoid membrane (GO:0009535);; Biological Process: photosynthetic electron transport chain (GO:0009767);; Cellular Component: integral component of membrane (GO:0016021);; Mol…	K02637|8.32592e-109|jcu:7564765|K02637 cytochrome b6-f complex subunit 4 | (RefSeq) petD, JacuC_p051; cytochrome b6/f complex subunit IV	Photosynthesis (ko00195)	[C]	Energy production and conversion	Bacterial RNA polymerase, alpha chain C terminal domain;; RNA polymerase Rpb3/Rpb11 dimerisation domain;; Cytochrome b(C-terminal)/b6/petD	Cytochrome b6-f complex subunit 4 OS=Populus alba OX=43335 GN=petD PE=3 SV=1	C	Energy production and conversion	cytochrome B6 subunit (chloroplast) [Pulsatilla pratensis]	molecular function: binding (GO:0005488);; molecular function: catalytic activity (GO:0003824);; biological process: metabolic process (GO:0008152);; biological process: cellular process (GO:0009987);; cellular component: cell (GO:0005623);; cellular component: membrane (GO:0016020);; cellular component: organelle (GO:0043226);; cellular component: organelle part (GO:0044422);; cellular component…
Ziziphus_jujuba_newGene_4588	1.73825	1.4561	0.870496	1.21827	1.30828	1.3578	1.30229	0.96784	0.535662	-0.283167	normal	0.0217788	-1.03142	down	0.542878	-0.357553	normal	0.978019	0.0218167	normal	0.840333	-0.161873	normal	0.644869	-0.297537	normal	--	--	--	--	--	--	--	--	--	--	--	hypothetical protein TSUD_198800 [Trifolium subterraneum]	--
Ziziphus_jujuba_newGene_2188	0.106513	1.10741	1.0926	0.135451	0.0524223	1.04372	1.12924	0.116459	5.16843e-15	2.8408	up	5.24628e-14	2.91671	up	0.890144	0.125236	normal	0.00893097	1.7231	up	0.00905873	2.14606	up	#N/A	#N/A	#N/A	--	--	Molecular Function: DNA binding (GO:0003677);; Molecular Function: transcription factor activity, sequence-specific DNA binding (GO:0003700);; Cellular Component: nucleus (GO:0005634);; Biological Process: regulation of transcription, DNA-templated (GO:0006355);; Molecular Function: protein dimerization activity (GO:0046983);;	K09264|7.22363e-46|fve:101298663|K09264 MADS-box transcription factor, plant | (RefSeq) MADS-box transcription factor 23-like	--	[K]	Transcription	SRF-type transcription factor (DNA-binding and dimerisation domain)	Agamous-like MADS-box protein AGL21 OS=Arabidopsis thaliana OX=3702 GN=AGL21 PE=1 SV=1	K	Transcription	MADS-box transcription factor 23 isoform X2 [Prunus persica]	molecular function: binding (GO:0005488);; molecular function: nucleic acid binding transcription factor activity (GO:0001071);; biological process: biological regulation (GO:0065007);; cellular component: cell (GO:0005623);; cellular component: organelle (GO:0043226);; cellular component: cell part (GO:0044464)
Ziziphus_jujuba_newGene_5927	1.55353	0.293299	0.532404	1.13402	1.06917	0.283713	0.458	1.29299	0.00241309	-1.65549	down	0.00359959	-1.45009	down	0.617899	-0.313022	normal	0.0292717	-1.33959	down	0.207862	-1.01725	normal	0.716364	0.226585	normal	--	--	Cellular Component: extracellular region (GO:0005576);; Cellular Component: cell wall (GO:0005618);; Biological Process: plant-type cell wall organization (GO:0009664);; Biological Process: unidimensional cell growth (GO:0009826);; Cellular Component: membrane (GO:0016020);; Biological Process: primary root development (GO:0080022);;	--	--	--	--	Lytic transglycolase	Expansin-A1 OS=Arabidopsis thaliana OX=3702 GN=EXPA1 PE=2 SV=1	G	Carbohydrate transport and metabolism	PREDICTED: expansin-A5-like [Ziziphus jujuba]	cellular component: extracellular region (GO:0005576);; cellular component: cell (GO:0005623);; cellular component: cell part (GO:0044464);; biological process: cellular process (GO:0009987);; biological process: cellular component organization or biogenesis (GO:0071840);; biological process: developmental process (GO:0032502);; biological process: growth (GO:0040007);; biological process: single…
Ziziphus_jujuba_newGene_7128	5.30416	1.61243	2.70878	2.9212	2.72012	2.34121	1.17342	1.8484	0.0243285	-1.22687	down	0.188483	-0.881697	normal	0.488975	-0.425122	normal	0.635025	-0.213254	normal	0.00484284	-1.21047	down	0.544105	-0.357062	normal	--	--	--	--	--	--	--	--	--	--	--	--	--
Ziziphus_jujuba_newGene_1062	7.87461	7.44767	28.7825	6.56995	6.20669	32.8779	28.2093	5.99045	0.97806	-0.0241421	normal	0.0113042	1.43347	up	0.961201	-0.0267686	normal	4.32707e-11	2.17301	up	0.00292732	1.7031	up	0.960903	-0.035569	normal	[R]	General function prediction only	Molecular Function: zinc ion binding (GO:0008270);; Molecular Function: oxidoreductase activity (GO:0016491);; Biological Process: oxidation-reduction process (GO:0055114);;	K18857|0|pper:PRUPE_ppa007154mg|K18857 alcohol dehydrogenase class-P [EC:1.1.1.1] | (RefSeq) hypothetical protein	Glycolysis / Gluconeogenesis (ko00010);; Fatty acid degradation (ko00071);; Tyrosine metabolism (ko00350);; alpha-Linolenic acid metabolism (ko00592)	[Q]	Secondary metabolites biosynthesis, transport and catabolism	Zinc-binding dehydrogenase;; Alcohol dehydrogenase GroES-like domain	Alcohol dehydrogenase 1 OS=Trifolium repens OX=3899 GN=ADH1 PE=2 SV=1	C	Energy production and conversion	PREDICTED: alcohol dehydrogenase 1 [Ziziphus jujuba]	molecular function: binding (GO:0005488);; molecular function: catalytic activity (GO:0003824);; biological process: metabolic process (GO:0008152);; biological process: single-organism process (GO:0044699)
Ziziphus_jujuba_newGene_2619	0.723172	1.74716	1.58956	0.798839	0.810953	1.75064	1.90824	0.623209	0.000594518	1.18971	up	0.0239334	0.895876	normal	0.867295	0.138145	normal	0.011614	1.09421	up	0.00942729	1.15736	up	0.948228	-0.0577447	normal	--	--	--	--	--	--	--	--	--	--	--	Ribonuclease H, partial [Trema orientalis]	--
Ziziphus_jujuba_newGene_4778	0.307185	0.702493	0.868266	0.45868	0.366896	0.554484	0.620984	0.463999	0.00087263	1.01786	up	1.03868e-07	1.27964	up	0.342968	0.411198	normal	0.0436405	0.529647	normal	0.27308	0.492381	normal	0.57903	0.294339	normal	--	--	Molecular Function: hydrolase activity (GO:0016787);;	--	--	--	--	--	--	S	Function unknown	uncharacterized protein LOC110819723, partial [Carica papaya]	molecular function: catalytic activity (GO:0003824)
Ziziphus_jujuba_newGene_3724	2.47654	8.95269	30.7994	11.2013	14.1808	12.7833	3.22784	3.07935	0.00948511	1.35014	up	2.56384e-08	2.80544	up	0.0112026	1.06758	up	0.992944	-0.0103412	normal	0.0367136	-1.61958	down	0.0881328	-0.901156	normal	--	--	Cellular Component: chloroplast (GO:0009507);;	--	--	--	--	--	--	S	Function unknown	BnaC09g29270D [Brassica napus]	cellular component: cell (GO:0005623);; cellular component: organelle (GO:0043226);; cellular component: cell part (GO:0044464)
Ziziphus_jujuba_newGene_5164	0.450713	1.20888	1.39859	0.410018	0.618665	1.15682	1.41449	0.442731	0.0032702	1.17537	up	0.00101022	1.25399	up	#N/A	#N/A	#N/A	0.0590207	0.774048	normal	0.0150454	0.941003	normal	0.63682	-0.311766	normal	--	--	Molecular Function: nucleotide binding (GO:0000166);; Biological Process: transport (GO:0006810);; Cellular Component: membrane (GO:0016020);; Molecular Function: ATPase activity (GO:0016887);;	K05666|2.40648e-140|pper:PRUPE_ppa000197mg|K05666 ATP-binding cassette, subfamily C (CFTR/MRP), member 2 | (RefSeq) hypothetical protein	--	[Q]	Secondary metabolites biosynthesis, transport and catabolism	ABC transporter transmembrane region	ABC transporter C family member 10 OS=Arabidopsis thaliana OX=3702 GN=ABCC10 PE=2 SV=2	V	Defense mechanisms	PREDICTED: ABC transporter C family member 10-like [Ziziphus jujuba]	molecular function: binding (GO:0005488);; biological process: localization (GO:0051179);; cellular component: membrane (GO:0016020);; molecular function: catalytic activity (GO:0003824)
Ziziphus_jujuba_newGene_4790	3.13609	0.985051	9.51461	2.29421	5.59573	6.05013	0.842743	1.25828	0.00726344	-1.3367	down	0.334429	0.855665	normal	0.839953	-0.168685	normal	0.949229	0.0584108	normal	0.00104923	-2.21284	down	3.44136e-07	-1.74853	down	--	--	--	--	--	[R]	General function prediction only	--	--	--	--	hypothetical protein GLYMA_13G020100 [Glycine max]	--
Ziziphus_jujuba_newGene_4052	0.132201	1.41474	4.10292	0.073487	0.0392403	1.05269	1.64296	0.11393	1.07951e-08	2.56719	up	3.14663e-27	4.28994	up	#N/A	#N/A	#N/A	#N/A	#N/A	#N/A	2.66369e-07	3.50588	up	#N/A	#N/A	#N/A	--	--	--	--	--	--	--	zinc-finger of the FCS-type, C2-C2	Protein MARD1 OS=Arabidopsis thaliana OX=3702 GN=MARD1 PE=2 SV=2	S	Function unknown	PREDICTED: uncharacterized protein LOC107434319 [Ziziphus jujuba]	--
Ziziphus_jujuba_newGene_4724	3.04742	8.95832	12.6122	3.99239	5.0416	9.31252	11.7398	5.32055	2.44226e-26	1.44302	up	1.1685e-21	1.75377	up	0.363626	0.288522	normal	2.98315e-05	0.929498	normal	0.00194733	1.19333	up	0.585516	0.204548	normal	[J]	Translation, ribosomal structure and biogenesis	--	--	--	[J]	Translation, ribosomal structure and biogenesis	--	Fatty acid amide hydrolase OS=Arabidopsis thaliana OX=3702 GN=FAAH PE=1 SV=1	J	Translation, ribosomal structure and biogenesis	fatty acid amide hydrolase isoform X3 [Durio zibethinus]	--
Ziziphus_jujuba_newGene_7037	5.68153	0.989399	2.79906	1.82909	5.59847	1.41726	0.416024	1.65472	0.000374915	-1.83921	down	0.315043	-0.80963	normal	0.306726	-0.527908	normal	0.00238411	-1.59411	down	1.22565e-08	-3.21225	down	0.0112488	-1.17145	down	[C]	Energy production and conversion	Cellular Component: plasma membrane (GO:0005886);; Cellular Component: chloroplast thylakoid membrane (GO:0009535);; Cellular Component: integral component of membrane (GO:0016021);; Molecular Function: oxidoreductase activity, acting on NAD(P)H, quinone or similar compound as acceptor (GO:0016655);; Biological Process: photosynthesis, light reaction (GO:0019684);; Molecular Function: quinone bin…	K05579|1.16047e-96|mtr:MTR_4g006100|K05579 NAD(P)H-quinone oxidoreductase subunit H [EC:1.6.5.3] | (RefSeq) NAD(P)H-quinone oxidoreductase subunit H	Oxidative phosphorylation (ko00190)	[C]	Energy production and conversion	--	NAD(P)H-quinone oxidoreductase subunit 1, chloroplastic OS=Nicotiana tabacum OX=4097 GN=ndhA PE=3 SV=3	C	Energy production and conversion	LOW QUALITY PROTEIN: uncharacterized protein LOC110910099 [Helianthus annuus]	cellular component: cell (GO:0005623);; cellular component: membrane (GO:0016020);; cellular component: cell part (GO:0044464);; cellular component: organelle (GO:0043226);; cellular component: organelle part (GO:0044422);; cellular component: membrane part (GO:0044425);; molecular function: catalytic activity (GO:0003824);; biological process: metabolic process (GO:0008152);; biological process:…
Ziziphus_jujuba_newGene_1078	0.817454	0.628346	0.22962	0.524654	0.744821	0.464842	0.272184	0.500312	0.414048	-0.465084	normal	0.000382211	-1.78347	down	0.45092	-0.434427	normal	0.261977	-0.603684	normal	0.00450464	-1.42112	down	0.685619	-0.293168	normal	[T]	Signal transduction mechanisms	Molecular Function: nucleotide binding (GO:0000166);; Molecular Function: protein kinase activity (GO:0004672);; Cellular Component: membrane (GO:0016020);; Biological Process: phosphorylation (GO:0016310);;	--	--	--	--	S-locus glycoprotein domain;; Protein tyrosine kinase	G-type lectin S-receptor-like serine/threonine-protein kinase At1g11410 OS=Arabidopsis thaliana OX=3702 GN=At1g11410 PE=3 SV=3	T	Signal transduction mechanisms	PREDICTED: G-type lectin S-receptor-like serine/threonine-protein kinase At1g11410 [Prunus mume]	molecular function: binding (GO:0005488);; molecular function: catalytic activity (GO:0003824);; biological process: metabolic process (GO:0008152);; biological process: cellular process (GO:0009987);; cellular component: membrane (GO:0016020)
Ziziphus_jujuba_newGene_4461	19.1372	7.79092	8.46242	7.36272	17.6528	6.25897	6.88667	3.54952	0.00625291	-1.16487	down	8.08486e-05	-1.25267	down	0.0687734	-0.827833	normal	0.000617428	-1.35771	down	0.0344192	-1.3025	down	0.0161495	-1.19716	down	--	--	Cellular Component: integral component of membrane (GO:0016021);;	--	--	--	--	Gibberellin regulated protein	Snakin-1 OS=Solanum tuberosum OX=4113 GN=SN1 PE=1 SV=1	S	Function unknown	GASA domain-containing protein, partial [Cephalotus follicularis]	cellular component: membrane (GO:0016020);; cellular component: membrane part (GO:0044425)
Ziziphus_jujuba_newGene_1360	4.43862	2.882	1.47223	3.98488	4.49407	2.75958	1.69621	2.90138	0.203734	-0.562226	normal	5.66393e-05	-1.49043	down	0.852022	-0.129535	normal	0.0279466	-0.669416	normal	2.68015e-06	-1.55522	down	0.111885	-0.57849	normal	--	--	--	--	--	--	--	--	--	--	--	PREDICTED: uncharacterized protein LOC107427166 [Ziziphus jujuba]	--
Ziziphus_jujuba_newGene_1769	1.18293	0.396034	0.827675	0.817109	0.89868	0.365377	0.172536	0.524115	0.029896	-1.19333	down	0.628219	-0.438807	normal	0.709416	-0.273894	normal	0.00421926	-1.17214	down	0.0216771	-1.77457	down	0.289924	-0.549977	normal	[J]	Translation, ribosomal structure and biogenesis	Biological Process: ribosomal large subunit assembly (GO:0000027);; Molecular Function: structural constituent of ribosome (GO:0003735);; Cellular Component: ribosome (GO:0005840);; Biological Process: translation (GO:0006412);; Cellular Component: chloroplast (GO:0009507);; Molecular Function: rRNA binding (GO:0019843);;	K02887|7.95539e-42|sot:4099869|K02887 large subunit ribosomal protein L20 | (RefSeq) rpl20, SotuCp044; 50S ribosomal protein L20	Ribosome (ko03010)	[J]	Translation, ribosomal structure and biogenesis	Ribosomal protein L20;; Ribosomal protein S18;; Clp protease;; Ribosomal protein L33	50S ribosomal protein L20, chloroplastic OS=Panax ginseng OX=4054 GN=rpl20 PE=3 SV=1	J	Translation, ribosomal structure and biogenesis	ribosomal protein L20 (chloroplast) [Bergenia scopulosa]	biological process: cellular process (GO:0009987);; biological process: cellular component organization or biogenesis (GO:0071840);; molecular function: structural molecule activity (GO:0005198);; cellular component: cell (GO:0005623);; cellular component: macromolecular complex (GO:0032991);; cellular component: organelle (GO:0043226);; cellular component: cell part (GO:0044464);; biological pro…
Ziziphus_jujuba_newGene_5368	19.4883	8.34164	12.6009	12.9752	16.2739	7.26106	12.5945	8.58474	1.77724e-05	-1.19368	down	0.0271163	-0.737531	normal	0.0962815	-0.529029	normal	2.86028e-15	-1.17808	down	0.284783	-0.515855	normal	9.13732e-12	-0.885618	normal	--	--	Molecular Function: aspartic-type endopeptidase activity (GO:0004190);; Biological Process: proteolysis (GO:0006508);; Biological Process: protein catabolic process (GO:0030163);;	--	--	[O]	Posttranslational modification, protein turnover, chaperones	Xylanase inhibitor N-terminal;; Eukaryotic aspartyl protease;; Xylanase inhibitor C-terminal;; Eukaryotic aspartyl protease	Aspartyl protease family protein 2 OS=Arabidopsis thaliana OX=3702 GN=APF2 PE=2 SV=1	O	Posttranslational modification, protein turnover, chaperones	PREDICTED: protein ASPARTIC PROTEASE IN GUARD CELL 1-like [Ziziphus jujuba]	molecular function: catalytic activity (GO:0003824);; biological process: metabolic process (GO:0008152)
Ziziphus_jujuba_newGene_2081	0.397761	0.77584	2.08154	0.353949	0.495001	0.861909	3.89531	0.0890693	--	--	--	0.000160289	1.97208	up	#N/A	#N/A	#N/A	0.313709	0.654988	normal	4.72649e-05	2.31288	up	#N/A	#N/A	#N/A	[J]	Translation, ribosomal structure and biogenesis	Biological Process: tRNA processing (GO:0008033);; Molecular Function: transferase activity (GO:0016740);; Cellular Component: intracellular membrane-bounded organelle (GO:0043231);;	K10760|1.40296e-58|mdm:103432442|K10760 adenylate dimethylallyltransferase (cytokinin synthase) [EC:2.5.1.27 2.5.1.112] | (RefSeq) IPT3a; adenylate isopentenyltransferase 3, chloroplastic	Zeatin biosynthesis (ko00908)	[J]	Translation, ribosomal structure and biogenesis	--	Adenylate isopentenyltransferase 3, chloroplastic OS=Arabidopsis thaliana OX=3702 GN=IPT3 PE=1 SV=1	J	Translation, ribosomal structure and biogenesis	isopentenyltransferase [Malus hupehensis]	biological process: metabolic process (GO:0008152);; biological process: cellular process (GO:0009987);; molecular function: catalytic activity (GO:0003824);; cellular component: cell (GO:0005623);; cellular component: organelle (GO:0043226);; cellular component: cell part (GO:0044464)
Ziziphus_jujuba_newGene_5624	4.96408	2.45692	1.86015	5.6397	5.43212	2.68357	2.24569	5.50372	0.000103742	-0.997435	normal	2.17882e-09	-1.49392	down	0.800081	0.146845	normal	0.000325022	-0.986658	normal	1.60278e-10	-1.41285	down	0.940602	0.0299555	normal	--	--	--	--	--	--	--	--	--	S	Function unknown	uncharacterized protein LOC110752565 [Prunus avium]	--
Ziziphus_jujuba_newGene_2411	45.2246	30.4557	19.5898	19.7959	36.8186	23.3814	19.2785	10.8622	0.0279343	-0.598446	normal	1.26603e-06	-1.30243	down	0.0587154	-0.809645	normal	0.00820293	-0.663171	normal	0.314897	-0.839105	normal	0.0183145	-1.12493	down	--	--	--	--	--	--	--	--	--	--	--	--	--
Ziziphus_jujuba_newGene_6693	9.53426	2.48783	1.38184	9.71664	9.69908	1.79776	1.37864	10.1113	9.83601e-10	-1.84423	down	1.52389e-29	-2.82163	down	0.991274	0.00639592	normal	4.18838e-21	-2.31101	down	7.92515e-15	-2.76892	down	0.863743	0.0722315	normal	--	--	--	--	--	--	--	--	--	--	--	histone acetyltransferase [Trema orientalis]	--
Ziziphus_jujuba_newGene_7373	2.96943	1.06291	0.744667	3.41578	2.2635	0.732709	0.463612	3.53401	0.0374546	-1.12957	down	2.73986e-05	-1.88026	down	0.887883	0.119021	normal	0.000643854	-1.4213	down	3.13591e-05	-2.10156	down	0.301209	0.503951	normal	--	--	--	--	--	--	--	--	--	--	--	PREDICTED: NAC domain-containing protein 86-like [Ziziphus jujuba]	--
Ziziphus_jujuba_newGene_4466	22.1009	5.41451	5.71795	29.2632	24.0417	5.59591	6.14213	31.0649	5.35143e-15	-1.96444	down	4.97882e-41	-2.08481	down	0.126647	0.34311	normal	7.0276e-25	-2.06839	down	3.34578e-14	-2.06935	down	0.266989	0.357686	normal	--	--	--	--	--	--	--	--	--	S	Function unknown	PREDICTED: uncharacterized protein LOC100243604 [Vitis vinifera]	--
Ziziphus_jujuba_newGene_1884	1.94328	4.8752	4.01857	3.09892	3.87117	4.24829	4.20904	4.16438	5.94185e-06	1.04635	up	0.0014903	0.796913	normal	0.0178763	0.653411	normal	0.967932	0.0123179	normal	0.693042	0.114194	normal	0.616394	0.120458	normal	--	--	--	--	--	--	--	--	--	T	Signal transduction mechanisms	PREDICTED: non-functional pseudokinase ZED1-like [Ziziphus jujuba]	--
Ziziphus_jujuba_newGene_812	21.4521	49.5006	27.6759	32.0294	15.3951	41.8907	22.6385	29.7146	6.6865e-06	1.09386	up	0.517833	0.212516	normal	0.230367	0.465615	normal	0.000196527	1.28899	up	0.648704	0.320567	normal	0.034378	0.800883	normal	--	--	--	--	--	--	--	--	--	S	Function unknown	elongation factor [Trema orientalis]	--
Ziziphus_jujuba_newGene_4930	3.98806	4.65121	3.91	0	0.0203803	0	3.64142	1.40083	0.766775	0.147644	normal	0.929385	-0.102009	normal	6.39054e-26	-3.35078	down	#N/A	#N/A	#N/A	#N/A	#N/A	#N/A	#N/A	#N/A	#N/A	--	--	Molecular Function: RNA binding (GO:0003723);; Cellular Component: cytoplasm (GO:0005737);; Biological Process: intracellular distribution of mitochondria (GO:0048312);;	K03255|3.85819e-50|vvi:100264871|K03255 protein TIF31 | (RefSeq) clustered mitochondria protein	--	[R]	General function prediction only	Domain of unknown function (DUF1985);; Clustered mitochondria	Clustered mitochondria protein OS=Arabidopsis thaliana OX=3702 GN=FMT PE=2 SV=1	S	Function unknown	PREDICTED: clustered mitochondria protein [Ziziphus jujuba]	molecular function: binding (GO:0005488);; cellular component: cell (GO:0005623);; cellular component: cell part (GO:0044464);; biological process: cellular process (GO:0009987);; biological process: localization (GO:0051179);; biological process: cellular component organization or biogenesis (GO:0071840)
Ziziphus_jujuba_newGene_5626	2.9621	1.57236	1.20358	3.1177	2.78932	1.45113	1.13768	3.05621	0.010004	-0.872578	normal	0.00292595	-1.29878	down	0.953516	0.0404471	normal	0.00286483	-0.903639	normal	7.72484e-06	-1.38559	down	0.699797	0.137706	normal	--	--	--	--	--	--	--	--	--	S	Function unknown	uncharacterized protein LOC110752565 [Prunus avium]	--
Ziziphus_jujuba_newGene_2585	1.52579	4.10032	3.73684	2.40031	3.60006	2.83011	4.48663	2.33335	0.0807274	0.806016	normal	0.0162546	1.05787	up	0.472612	0.408468	normal	0.455291	0.226935	normal	0.00761031	0.600409	normal	0.947639	-0.0391991	normal	--	--	--	--	--	--	--	--	--	S	Function unknown	PREDICTED: uncharacterized protein LOC107434759 [Ziziphus jujuba]	--
Ziziphus_jujuba_newGene_2986	0.226826	0.584241	0.688228	0.354909	0.450076	0.682266	1.0218	0.396175	0.0548157	0.935395	normal	0.00905299	1.18145	up	0.721949	0.258713	normal	0.139603	0.614709	normal	0.00428235	1.15104	up	#N/A	#N/A	#N/A	--	--	Cellular Component: integral component of membrane (GO:0016021);;	--	--	[S]	Function unknown	--	--	S	Function unknown	PREDICTED: uncharacterized protein LOC107405957 [Ziziphus jujuba]	cellular component: membrane (GO:0016020);; cellular component: membrane part (GO:0044425)
Ziziphus_jujuba_newGene_7345	0.674434	1.49415	1.77489	0.967221	0.696849	3.7257	3.08253	1.3112	0.202064	0.793208	normal	0.0014969	1.23094	up	0.566389	0.357929	normal	5.96512e-09	2.05752	up	0.00652447	1.5187	up	0.0852495	0.727488	normal	[HR]	Coenzyme transport and metabolism;; General function prediction only	Molecular Function: magnesium ion binding (GO:0000287);; Biological Process: sucrose biosynthetic process (GO:0005986);; Biological Process: dephosphorylation (GO:0016311);; Molecular Function: sucrose-phosphate phosphatase activity (GO:0050307);;	K07024|1.33872e-123|pmum:103336602|K07024 sucrose-6-phosphatase&#160; [EC:3.1.3.24] | (RefSeq) sucrose-phosphatase 2-like	--	--	--	Sucrose-6F-phosphate phosphohydrolase;; haloacid dehalogenase-like hydrolase;; Sucrose-6-phosphate phosphohydrolase C-terminal	Sucrose-phosphatase 2 OS=Nicotiana tabacum OX=4097 GN=SPP2 PE=2 SV=1	S	Function unknown	PREDICTED: sucrose-phosphatase 2-like [Ziziphus jujuba]	molecular function: binding (GO:0005488);; biological process: metabolic process (GO:0008152);; biological process: cellular process (GO:0009987);; biological process: single-organism process (GO:0044699);; molecular function: catalytic activity (GO:0003824)
Ziziphus_jujuba_newGene_6881	4.51748	1.23912	1.48005	1.18361	3.24988	1.53794	1.14649	0.669962	0.0231956	-1.30588	down	0.0344665	-1.3781	down	0.0431435	-0.907038	normal	0.13748	-0.868824	normal	0.0418238	-1.35421	down	0.0128251	-1.22522	down	[G]	Carbohydrate transport and metabolism	Biological Process: carbohydrate metabolic process (GO:0005975);; Molecular Function: beta-glucosidase activity (GO:0008422);; Biological Process: response to salt stress (GO:0009651);; Biological Process: response to hormone (GO:0009725);; Biological Process: glucosinolate catabolic process (GO:0019762);;	K01188|7.86749e-58|tcc:TCM_005939|K01188 beta-glucosidase [EC:3.2.1.21] | (RefSeq) Vicianin hydrolase, putative	Cyanoamino acid metabolism (ko00460);; Starch and sucrose metabolism (ko00500);; Phenylpropanoid biosynthesis (ko00940)	[G]	Carbohydrate transport and metabolism	Glycosyl hydrolase family 1	Vicianin hydrolase (Fragment) OS=Vicia sativa subsp. nigra OX=3909 PE=1 SV=1	G	Carbohydrate transport and metabolism	Glycoside hydrolase [Trema orientalis]	biological process: metabolic process (GO:0008152);; molecular function: catalytic activity (GO:0003824);; biological process: response to stimulus (GO:0050896);; biological process: cellular process (GO:0009987);; biological process: single-organism process (GO:0044699)
Ziziphus_jujuba_newGene_4791	506.551	92.494	1546.65	366.461	534.178	669.9	85.6947	224.529	5.5117e-30	-2.78042	down	0.355149	0.828314	normal	0.835282	-0.153888	normal	0.715877	0.261382	normal	0.00482839	-2.0988	down	0.372917	-0.540686	normal	--	--	--	--	--	[R]	General function prediction only	--	--	S	Function unknown	hypothetical protein GLYMA_13G021700, partial [Glycine max]	--
Ziziphus_jujuba_newGene_3776	1.36687	3.96033	5.96671	2.31833	2.62134	7.72814	5.97823	2.36165	6.11903e-06	1.35461	up	0.00110618	1.703	up	0.281736	0.527524	normal	0.000251955	1.37097	up	0.0604193	0.918229	normal	0.869644	-0.110293	normal	--	--	--	--	--	--	--	--	--	--	--	hypothetical protein MANES_03G141800 [Manihot esculenta]	--
Ziziphus_jujuba_newGene_1554	19.4869	4.47823	10.0986	5.28056	18.3495	6.67358	2.31477	6.49523	0.0127049	-1.42521	down	0.4301	-0.702232	normal	0.132497	-0.718955	normal	1.48343e-05	-1.30813	down	7.05695e-08	-2.6597	down	0.000505312	-1.20779	down	[M]	Cell wall/membrane/envelope biogenesis	Molecular Function: magnesium ion binding (GO:0000287);; Molecular Function: electron carrier activity (GO:0009055);; Cellular Component: photosystem I (GO:0009522);; Cellular Component: chloroplast thylakoid membrane (GO:0009535);; Biological Process: photosynthesis (GO:0015979);; Cellular Component: integral component of membrane (GO:0016021);; Molecular Function: chlorophyll binding (GO:001616…	K02689|0|pper:PrpeC_p021|K02689 photosystem I P700 chlorophyll a apoprotein A1 | (RefSeq) psaA; photosystem I P700 apoprotein A1	Photosynthesis (ko00195)	--	--	Photosystem I psaA/psaB protein;; Photosystem I psaA/psaB protein;; Photosystem II protein;; Photosynthetic reaction centre protein;; Tetratricopeptide repeat;; Tetratricopeptide repeat;; Tetratricopeptide repeat;; Tetratricopeptide repeat;; Tetratricopeptide repeat;; TPR repeat;; Tetratricopeptide repeat	Photosystem I P700 chlorophyll a apoprotein A1 OS=Eucalyptus globulus subsp. globulus OX=71271 GN=psaA PE=3 SV=1	C	Energy production and conversion	&apos;photosystem I P700 apoprotein A1 (chloroplast) [Vicia sativa]	molecular function: binding (GO:0005488);; molecular function: electron carrier activity (GO:0009055);; cellular component: cell (GO:0005623);; cellular component: membrane (GO:0016020);; cellular component: macromolecular complex (GO:0032991);; cellular component: membrane part (GO:0044425);; cellular component: cell part (GO:0044464);; cellular component: organelle (GO:0043226);; cellular compo…
Ziziphus_jujuba_newGene_1650	1.79638	3.33043	5.26964	1.9578	3.50156	3.74147	4.29607	2.33762	0.000217333	0.772689	normal	2.37583e-05	1.34111	up	0.911587	0.0817816	normal	0.921123	0.060207	normal	0.932248	0.0516282	normal	0.280428	-0.503081	normal	--	--	--	--	--	[V]	Defense mechanisms	NAD dependent epimerase/dehydratase family	Dihydroflavonol 4-reductase OS=Gerbera hybrida OX=18101 GN=DFR PE=2 SV=1	M	Cell wall/membrane/envelope biogenesis	PREDICTED: dihydroflavonol-4-reductase isoform X1 [Theobroma cacao]	--
Ziziphus_jujuba_newGene_5886	1.81204	2.70149	4.35157	1.97285	2.17891	2.61211	1.09601	1.38413	0.424116	0.437187	normal	0.0288122	1.01412	up	0.988081	0.00782236	normal	0.88153	0.144077	normal	0.837497	-0.180814	normal	0.891713	-0.0770406	normal	--	--	Cellular Component: integral component of membrane (GO:0016021);;	--	--	[S]	Function unknown	RNA pol II promoter Fmp27 protein domain	Protein SABRE OS=Arabidopsis thaliana OX=3702 GN=SAB PE=1 SV=1	S	Function unknown	PREDICTED: LOW QUALITY PROTEIN: protein SABRE-like, partial [Ziziphus jujuba]	cellular component: membrane (GO:0016020);; cellular component: membrane part (GO:0044425)
Ziziphus_jujuba_newGene_1845	51.8004	41.3658	26.9226	69.3043	50.2936	37.389	23.7998	77.1855	0.277612	-0.357642	normal	4.551e-05	-1.05601	down	0.350557	0.348978	normal	0.00401196	-0.454449	normal	5.22562e-07	-1.22835	down	1.69941e-05	0.616984	normal	[C]	Energy production and conversion	Molecular Function: 3-chloroallyl aldehyde dehydrogenase activity (GO:0004028);; Molecular Function: aldehyde dehydrogenase (NAD) activity (GO:0004029);; Molecular Function: aldehyde dehydrogenase [NAD(P)+] activity (GO:0004030);; Biological Process: cellular aldehyde metabolic process (GO:0006081);; Cellular Component: chloroplast envelope (GO:0009941);; Molecular Function: aldehyde dehydrogenas…	K00128|2.26827e-40|pper:PRUPE_ppa005609mg|K00128 aldehyde dehydrogenase (NAD+) [EC:1.2.1.3] | (RefSeq) hypothetical protein	Glycolysis / Gluconeogenesis (ko00010);; Pentose and glucuronate interconversions (ko00040);; Ascorbate and aldarate metabolism (ko00053);; Fatty acid degradation (ko00071);; Valine, leucine and isoleucine degradation (ko00280);; Lysine degradation (ko00310);; Arginine and proline metabolism (ko00330);; Histidine metabolism (ko00340);; Tryptophan metabolism (ko00380);; beta-Alanine metabolism (ko…	[C]	Energy production and conversion	--	Aldehyde dehydrogenase family 3 member I1, chloroplastic OS=Arabidopsis thaliana OX=3702 GN=ALDH3I1 PE=1 SV=2	C	Energy production and conversion	hypothetical protein PRUPE_4G279800 [Prunus persica]	molecular function: catalytic activity (GO:0003824);; biological process: metabolic process (GO:0008152);; biological process: single-organism process (GO:0044699);; biological process: cellular process (GO:0009987);; cellular component: cell (GO:0005623);; cellular component: organelle (GO:0043226);; cellular component: organelle part (GO:0044422);; cellular component: cell part (GO:0044464)
Ziziphus_jujuba_newGene_4939	1.33661	0.455526	0.369872	0.911707	0.568592	0.478455	0.744954	0.797926	5.38603e-05	-1.40195	down	2.95896e-05	-1.75943	down	0.321983	-0.438337	normal	0.700321	-0.277812	normal	0.852957	0.144179	normal	0.599478	0.330014	normal	--	--	--	--	--	--	--	--	--	--	--	--	--
Ziziphus_jujuba_newGene_464	0.337954	0.937336	0.880509	0.602811	0.338834	0.938856	0.572068	0.32946	4.36624e-09	1.45404	up	1.78043e-05	1.29668	up	0.73962	0.23842	normal	2.19277e-10	1.35114	up	0.197967	0.563077	normal	0.996631	0.00282999	normal	[K]	Transcription	--	--	--	[R]	General function prediction only	Leucine rich repeat;; Leucine Rich repeats (2 copies);; Leucine Rich Repeat;; Leucine rich repeat N-terminal domain;; Leucine rich repeat;; Leucine Rich Repeat;; Leucine Rich repeats (2 copies)	Receptor-like protein EIX2 OS=Solanum lycopersicum OX=4081 GN=EIX2 PE=1 SV=2	S	Function unknown	PREDICTED: receptor-like protein 12 [Ziziphus jujuba]	--
Ziziphus_jujuba_newGene_7629	0.362809	0.856446	0.903241	0.349415	0.280108	0.704079	0.814915	0.546212	0.00181292	1.06465	up	0.00123687	1.10972	up	0.963154	-0.0387209	normal	0.00058041	1.17867	up	0.0308638	1.1864	up	0.231681	0.643383	normal	[M]	Cell wall/membrane/envelope biogenesis	--	--	--	--	--	Mur ligase family, glutamate ligase domain;; Mur ligase family, catalytic domain;; Mur ligase family, catalytic domain	--	M	Cell wall/membrane/envelope biogenesis	PREDICTED: uncharacterized protein LOC100855090 isoform X3 [Vitis vinifera]	--
Ziziphus_jujuba_newGene_412	0.332528	0.712391	1.14281	0.639344	0.402911	0.664409	0.901919	0.47945	--	--	--	0.00935552	1.38196	up	#N/A	#N/A	#N/A	#N/A	#N/A	#N/A	#N/A	#N/A	#N/A	#N/A	#N/A	#N/A	--	--	--	K03240|1.04198e-07|gmx:100788809|K03240 translation initiation factor eIF-2B subunit epsilon | (RefSeq) translation initiation factor eIF-2B subunit epsilon-like	RNA transport (ko03013)	--	--	--	--	M	Cell wall/membrane/envelope biogenesis	PREDICTED: translation initiation factor eIF-2B subunit epsilon isoform X2 [Ziziphus jujuba]	--
Ziziphus_jujuba_newGene_984	0.822863	2.24668	1.33678	1.52786	0.733459	2.2448	1.42765	1.49744	0.000190275	1.25863	up	0.166011	0.519679	normal	0.0578737	0.694259	normal	4.91643e-12	1.51614	up	0.0212649	0.746225	normal	0.0273602	0.85533	normal	[V]	Defense mechanisms	Biological Process: regulation of animal organ formation (GO:0003156);; Biological Process: drug transmembrane transport (GO:0006855);; Molecular Function: drug transmembrane transporter activity (GO:0015238);; Molecular Function: antiporter activity (GO:0015297);; Cellular Component: integral component of membrane (GO:0016021);; Cellular Component: Golgi transport complex (GO:0017119);; Biologic…	K03327|0|pop:POPTR_0002s10770g|K03327 multidrug resistance protein, MATE family | (RefSeq) POPTRDRAFT_551671; MATE efflux family protein	--	[R]	General function prediction only	MatE;; MatE	Protein DETOXIFICATION 48 OS=Arabidopsis thaliana OX=3702 GN=DTX48 PE=2 SV=1	V	Defense mechanisms	PREDICTED: MATE efflux family protein 5 [Populus euphratica]	biological process: biological regulation (GO:0065007);; biological process: single-organism process (GO:0044699);; biological process: response to stimulus (GO:0050896);; biological process: localization (GO:0051179);; molecular function: transporter activity (GO:0005215);; cellular component: membrane (GO:0016020);; cellular component: membrane part (GO:0044425);; cellular component: cell (GO:0…
Ziziphus_jujuba_newGene_5307	8.41443	0.667353	10.7657	7.61486	14.4676	2.25829	5.3227	0.903065	0.00187795	-1.83212	down	0.94094	0.0848007	normal	0.977429	-0.0179077	normal	0.0776227	-1.23	normal	0.328144	-0.933982	normal	0.495192	-0.261019	normal	--	--	--	--	--	--	--	--	--	--	--	--	--
Ziziphus_jujuba_newGene_3380	0.144903	0.310181	0.762898	0.161692	0.16439	0.400701	0.740709	0.18154	--	--	--	0.00136701	1.81829	up	#N/A	#N/A	#N/A	#N/A	#N/A	#N/A	0.00016874	1.78376	up	#N/A	#N/A	#N/A	[GI]	Carbohydrate transport and metabolism;; Lipid transport and metabolism	Molecular Function: pectinesterase activity (GO:0030599);; Molecular Function: pectinesterase inhibitor activity (GO:0046910);; Cellular Component: cell periphery (GO:0071944);;	K01051|1.79844e-142|nnu:104590558|K01051 pectinesterase [EC:3.1.1.11] | (RefSeq) pectinesterase-like	--	--	--	Pectinesterase;; Pectinesterase;; Pectinesterase	Probable pectinesterase/pectinesterase inhibitor 6 OS=Arabidopsis thaliana OX=3702 GN=PME6 PE=2 SV=1	G	Carbohydrate transport and metabolism	PREDICTED: pectinesterase-like [Populus euphratica]	molecular function: catalytic activity (GO:0003824);; molecular function: molecular function regulator (GO:0098772);; biological process: biological regulation (GO:0065007);; cellular component: cell (GO:0005623);; cellular component: cell part (GO:0044464)
Ziziphus_jujuba_newGene_5555	1.16301	0.454229	0.901111	1.27116	1.25156	0.428066	1.21294	1.29561	0.018944	-1.10865	down	0.455313	-0.427287	normal	0.947917	0.0631964	normal	0.00393048	-1.30674	down	0.734782	-0.219141	normal	0.9711	0.0265886	normal	--	--	--	--	--	--	--	--	--	--	--	--	--
Ziziphus_jujuba_newGene_2997	0	2.98937	2.13313	1.31812	1.57193	2.16971	1.85434	1.45277	2.93235e-14	3.95348	up	3.05868e-19	5.38856	up	#N/A	#N/A	#N/A	0.605702	0.352798	normal	0.952325	0.0566025	normal	0.943352	-0.0622549	normal	--	--	Cellular Component: integral component of membrane (GO:0016021);;	--	--	--	--	--	--	S	Function unknown	PREDICTED: WSC domain-containing protein ARB_07867-like [Ziziphus jujuba]	cellular component: membrane (GO:0016020);; cellular component: membrane part (GO:0044425)
Ziziphus_jujuba_newGene_800	7.73133	1.14586	1.99155	6.83815	7.3332	2.58807	1.72471	0.33829	0.00996262	-1.551	down	0.213843	-1.07313	normal	0.946499	-0.0575389	normal	0.12889	-1.01783	normal	0.0144408	-1.71394	down	1.50678e-05	-1.97716	down	[E]	Amino acid transport and metabolism	Molecular Function: transporter activity (GO:0005215);; Biological Process: transport (GO:0006810);; Cellular Component: integral component of membrane (GO:0016021);;	K14638|1.4941e-115|rcu:8260881|K14638 solute carrier family 15 (peptide/histidine transporter), member 3/4 | (RefSeq) protein NRT1/ PTR FAMILY 4.5	--	[E]	Amino acid transport and metabolism	POT family;; POT family	Protein NRT1/ PTR FAMILY 4.6 OS=Arabidopsis thaliana OX=3702 GN=NPF4.6 PE=1 SV=1	E	Amino acid transport and metabolism	hypothetical protein VITISV_021648 [Vitis vinifera]	molecular function: transporter activity (GO:0005215);; biological process: localization (GO:0051179);; cellular component: membrane (GO:0016020);; cellular component: membrane part (GO:0044425)
Ziziphus_jujuba_newGene_1765	1.69586	0.560074	0.934359	0.91099	1.59183	0.708527	0.512009	0.651983	0.00506821	-1.32351	down	0.227492	-0.804549	normal	0.187342	-0.623473	normal	0.00043474	-1.12179	down	7.58134e-12	-1.76009	down	0.000482788	-1.10269	down	[J]	Translation, ribosomal structure and biogenesis	Molecular Function: ATP binding (GO:0005524);; Cellular Component: chloroplast stroma (GO:0009570);;	--	--	--	--	Plant protein of unknown function (DUF825);; ATPase family associated with various cellular activities (AAA);; Plant protein of unknown function (DUF825);; Ribosomal Proteins L2, RNA binding domain;; Ribosomal Proteins L2, C-terminal domain;; Ribosomal protein L23;; Ribosomal protein S19	Protein Ycf2 OS=Morus indica OX=248361 GN=ycf2-A PE=3 SV=1	S	Function unknown	hypothetical chloroplast RF21 (chloroplast) [Ziziphus jujuba]	molecular function: binding (GO:0005488);; cellular component: cell (GO:0005623);; cellular component: organelle (GO:0043226);; cellular component: organelle part (GO:0044422);; cellular component: cell part (GO:0044464)
Ziziphus_jujuba_newGene_1367	2.29642	0.936737	0.829433	1.13005	1.92715	0.893135	0.869761	0.740464	7.38367e-05	-1.24901	down	9.63357e-06	-1.52885	down	0.0240216	-0.808976	normal	0.00159083	-1.06959	down	7.30868e-05	-1.29926	down	0.00027385	-1.21064	down	[KL]	Transcription;; Replication, recombination and repair	Molecular Function: nucleic acid binding (GO:0003676);; Molecular Function: helicase activity (GO:0004386);; Molecular Function: ATP binding (GO:0005524);; Molecular Function: zinc ion binding (GO:0008270);;	K15505|0|sind:105171685|K15505 DNA repair protein RAD5 [EC:3.6.4.-] | (RefSeq) putative SWI/SNF-related matrix-associated actin-dependent regulator of chromatin subfamily A member 3-like 3	--	[KL]	Transcription;; Replication, recombination and repair	SNF2 family N-terminal domain;; Helicase conserved C-terminal domain;; Zinc finger, C3HC4 type (RING finger);; Zinc finger, C3HC4 type (RING finger);; Zinc finger, C3HC4 type (RING finger);; RING-type zinc-finger;; Prokaryotic RING finger family 4;; Ring finger domain	DNA repair protein RAD5B OS=Arabidopsis thaliana OX=3702 GN=RAD5B PE=3 SV=1	L	Replication, recombination and repair	DNA repair protein RAD5B [Durio zibethinus]	molecular function: binding (GO:0005488);; molecular function: catalytic activity (GO:0003824)
Ziziphus_jujuba_newGene_2583	0.800152	1.82269	1.92046	0.902469	1.09216	1.55487	1.60279	0.75178	0.0109912	0.972828	normal	0.0096835	1.00068	up	#N/A	#N/A	#N/A	0.383079	0.406377	normal	0.528601	0.343428	normal	#N/A	#N/A	#N/A	--	--	Cellular Component: mitochondrial respiratory chain complex I (GO:0005747);; Biological Process: photorespiration (GO:0009853);; Cellular Component: integral component of membrane (GO:0016021);; Biological Process: electron transport chain (GO:0022900);;	--	--	--	--	--	NADH dehydrogenase [ubiquinone] 1 beta subcomplex subunit 3-B OS=Arabidopsis thaliana OX=3702 GN=At1g14450 PE=3 SV=1	U	Intracellular trafficking, secretion, and vesicular transport	PREDICTED: NADH dehydrogenase [ubiquinone] 1 beta subcomplex subunit 3-B-like [Ziziphus jujuba]	cellular component: cell (GO:0005623);; cellular component: membrane (GO:0016020);; cellular component: macromolecular complex (GO:0032991);; cellular component: organelle (GO:0043226);; cellular component: organelle part (GO:0044422);; cellular component: membrane part (GO:0044425);; cellular component: cell part (GO:0044464);; biological process: metabolic process (GO:0008152);; biological proc…
Ziziphus_jujuba_newGene_2425	4.62723	11.3927	6.11745	3.93948	3.99179	9.79601	8.75026	4.0576	5.03112e-06	1.16226	up	0.891553	0.149051	normal	0.708274	-0.206372	normal	8.53041e-10	1.21755	up	0.000565537	0.916618	normal	0.956397	0.028735	normal	[E]	Amino acid transport and metabolism	Molecular Function: 3-deoxy-7-phosphoheptulonate synthase activity (GO:0003849);; Molecular Function: protein binding (GO:0005515);; Biological Process: aromatic amino acid family biosynthetic process (GO:0009073);; Biological Process: chorismate biosynthetic process (GO:0009423);; Cellular Component: chloroplast thylakoid (GO:0009534);;	K01626|1.28577e-63|cmo:103495405|K01626 3-deoxy-7-phosphoheptulonate synthase [EC:2.5.1.54] | (RefSeq) phospho-2-dehydro-3-deoxyheptonate aldolase 2, chloroplastic-like	Phenylalanine, tyrosine and tryptophan biosynthesis (ko00400);; Biosynthesis of amino acids (ko01230)	--	--	Class-II DAHP synthetase family	Phospho-2-dehydro-3-deoxyheptonate aldolase 2, chloroplastic OS=Arabidopsis thaliana OX=3702 GN=DHS2 PE=2 SV=2	E	Amino acid transport and metabolism	PREDICTED: phospho-2-dehydro-3-deoxyheptonate aldolase 2, chloroplastic-like [Ziziphus jujuba]	molecular function: catalytic activity (GO:0003824);; molecular function: binding (GO:0005488);; biological process: metabolic process (GO:0008152);; biological process: cellular process (GO:0009987);; biological process: single-organism process (GO:0044699);; cellular component: cell (GO:0005623);; cellular component: organelle (GO:0043226);; cellular component: organelle part (GO:0044422);; cel…
Ziziphus_jujuba_newGene_1374	131.391	40.9635	110.826	24.7663	78.1514	120.17	137.533	13.1282	0.000591133	-1.46388	down	0.471376	-0.357434	normal	0.0589654	-0.831375	normal	0.695577	0.344649	normal	0.796461	0.301564	normal	0.0539097	-0.984252	normal	--	--	Biological Process: proteolysis (GO:0006508);;	--	--	--	--	Potato inhibitor I family	Glu S.griseus protease inhibitor OS=Momordica charantia OX=3673 PE=1 SV=1	S	Function unknown	glu S.griseus protease inhibitor [Morus notabilis]	biological process: metabolic process (GO:0008152)
Ziziphus_jujuba_newGene_1401	0.912983	0.677989	0.443202	0.929743	1.73483	0.78253	0.712781	0.953703	0.46814	-0.406531	normal	0.034135	-1.03082	down	0.998964	0.000895834	normal	0.00672229	-1.06188	down	0.0676753	-1.19847	normal	0.103029	-0.685014	normal	[Q]	Secondary metabolites biosynthesis, transport and catabolism	Molecular Function: binding (GO:0005488);;	K00276|2.73662e-65|vvi:100244323|K00276 primary-amine oxidase [EC:1.4.3.21] | (RefSeq) primary amine oxidase	Glycine, serine and threonine metabolism (ko00260);; Tyrosine metabolism (ko00350);; Phenylalanine metabolism (ko00360);; beta-Alanine metabolism (ko00410);; Isoquinoline alkaloid biosynthesis (ko00950);; Tropane, piperidine and pyridine alkaloid biosynthesis (ko00960)	[Q]	Secondary metabolites biosynthesis, transport and catabolism	Copper amine oxidase, enzyme domain	Primary amine oxidase OS=Pisum sativum OX=3888 PE=1 SV=1	Q	Secondary metabolites biosynthesis, transport and catabolism	PREDICTED: primary amine oxidase-like [Ziziphus jujuba]	molecular function: binding (GO:0005488)
Ziziphus_jujuba_newGene_2133	0.359545	0.967253	0.946349	0.482816	0.31377	0.898508	1.22426	0.24073	0.0329031	1.07223	up	0.0708365	1.04534	normal	#N/A	#N/A	#N/A	0.0485551	1.13629	up	0.0194985	1.4638	up	#N/A	#N/A	#N/A	--	--	--	--	--	--	--	GDSL/SGNH-like Acyl-Esterase family found in Pmr5 and Cas1p	Protein trichome birefringence-like 38 OS=Arabidopsis thaliana OX=3702 GN=TBL38 PE=2 SV=1	S	Function unknown	PREDICTED: protein trichome birefringence-like 38 [Ziziphus jujuba]	--
Ziziphus_jujuba_newGene_5199	6.65425	2.51328	7.51847	3.98828	5.95417	3.59407	0.983293	2.88775	0.0314682	-1.12013	down	0.974094	0.0380898	normal	0.611148	-0.337761	normal	0.126532	-0.679312	normal	8.42049e-17	-2.63404	down	0.011692	-0.876718	normal	[C]	Energy production and conversion	Biological Process: transport (GO:0006810);; Molecular Function: NADH dehydrogenase (ubiquinone) activity (GO:0008137);; Cellular Component: chloroplast thylakoid membrane (GO:0009535);; Cellular Component: integral component of membrane (GO:0016021);; Biological Process: photosynthesis, light reaction (GO:0019684);; Molecular Function: quinone binding (GO:0048038);; Biological Process: oxidation…	K05574|2.32916e-67|vvi:4025143|K05574 NAD(P)H-quinone oxidoreductase subunit 3 [EC:1.6.5.3] | (RefSeq) ndhC, ndh3, ViviCp026; NADH dehydrogenase subunit 3	Oxidative phosphorylation (ko00190)	[C]	Energy production and conversion	NADH-ubiquinone/plastoquinone oxidoreductase, chain 3	NAD(P)H-quinone oxidoreductase subunit 3, chloroplastic OS=Morus indica OX=248361 GN=ndhC PE=3 SV=1	C	Energy production and conversion	putative NADH:ubiquinone/plastoquinone oxidoreductase, chain 3 (plastid) [Helianthus annuus]	biological process: localization (GO:0051179);; molecular function: catalytic activity (GO:0003824);; biological process: metabolic process (GO:0008152);; biological process: single-organism process (GO:0044699);; cellular component: cell (GO:0005623);; cellular component: membrane (GO:0016020);; cellular component: organelle (GO:0043226);; cellular component: organelle part (GO:0044422);; cellul…
Ziziphus_jujuba_newGene_7551	4.3984	1.1115	1.23758	1.75276	3.23713	0.799284	1.33568	1.65005	1.17464e-07	-1.80438	down	3.10783e-08	-1.84687	down	0.000590529	-1.06626	down	9.45606e-06	-1.79038	down	0.0653972	-1.19025	normal	0.128378	-0.7153	normal	--	--	--	--	--	--	--	Probable lipid transfer	--	S	Function unknown	PREDICTED: uncharacterized protein LOC107414093 [Ziziphus jujuba]	--
Ziziphus_jujuba_newGene_146	1.12736	1.15413	0.408229	0.47519	1.1801	1.13698	0.204512	0.409838	0.981409	-0.0155013	normal	0.000239359	-1.44234	down	0.145873	-0.710864	normal	0.917932	-0.0764159	normal	0.00132709	-2.07632	down	0.15579	-0.78279	normal	[HR]	Coenzyme transport and metabolism;; General function prediction only	Molecular Function: hydrolase activity (GO:0016787);;	--	--	[I]	Lipid transport and metabolism	alpha/beta hydrolase fold;; Alpha/beta hydrolase family;; Serine aminopeptidase, S33	--	S	Function unknown	PREDICTED: bifunctional epoxide hydrolase 2-like [Ziziphus jujuba]	molecular function: catalytic activity (GO:0003824)
Ziziphus_jujuba_newGene_7406	1.74862	1.72044	0.758296	1.77382	1.67366	0.989715	1.2691	1.90999	0.929611	-0.0593107	normal	0.00349321	-1.22566	down	0.999623	0.000393933	normal	0.360264	-0.603176	normal	0.461617	-0.502806	normal	0.85688	0.141304	normal	--	--	--	K00485|4.2549e-14|cam:101509018|K00485 dimethylaniline monooxygenase (N-oxide forming) [EC:1.14.13.8] | (RefSeq) probable flavin-containing monooxygenase 1	--	--	--	--	--	--	--	hypothetical protein CUMW_247810 [Citrus unshiu]	--
Ziziphus_jujuba_newGene_2023	24.156	20.1885	55.061	43.1779	47.015	53.1514	10.4208	29.5281	0.000147992	-1.67079	down	0.859573	0.190511	normal	0.659131	-0.288728	normal	0.145203	-0.70763	normal	1.24117e-10	-2.79218	down	6.36528e-06	-1.32302	down	--	--	Molecular Function: RNA binding (GO:0003723);; Biological Process: mRNA processing (GO:0006397);; Biological Process: tRNA processing (GO:0008033);; Biological Process: RNA splicing (GO:0008380);; Cellular Component: chloroplast (GO:0009507);;	K20000|0|pmum:18667994|K20000 maturase K | (RefSeq) matK, CP95_p086; maturase K	--	--	--	MatK/TrnK amino terminal region;; Type II intron maturase;; Photosynthetic reaction centre protein	Maturase K OS=Humulus lupulus OX=3486 GN=matK PE=3 SV=1	A	RNA processing and modification	maturase K (chloroplast) [Ziziphus jujuba]	molecular function: binding (GO:0005488);; biological process: metabolic process (GO:0008152);; biological process: cellular process (GO:0009987);; cellular component: cell (GO:0005623);; cellular component: organelle (GO:0043226);; cellular component: cell part (GO:0044464)
Ziziphus_jujuba_newGene_7815	1.50545	2.38125	4.60976	1.81131	1.16532	3.25219	2.43912	1.69633	0.00164822	0.588106	normal	2.06799e-20	1.44685	up	0.774364	0.19349	normal	0.0272293	1.16722	up	0.190299	0.772172	normal	0.496028	0.396572	normal	[T]	Signal transduction mechanisms	Biological Process: cellular process (GO:0009987);; Molecular Function: kinase activity (GO:0016301);;	--	--	--	--	Protein kinase domain;; Protein tyrosine kinase;; PAN-like domain;; Wall-associated receptor kinase galacturonan-binding	G-type lectin S-receptor-like serine/threonine-protein kinase SD2-5 OS=Arabidopsis thaliana OX=3702 GN=SD25 PE=1 SV=1	T	Signal transduction mechanisms	G-type lectin S-receptor-like serine/threonine-protein kinase SD2-5 [Citrus clementina]	biological process: cellular process (GO:0009987);; molecular function: catalytic activity (GO:0003824)
Ziziphus_jujuba_newGene_6812	1.73462	9.63706	12.5045	0.787699	2.75267	17.5982	20.5109	1.51171	1.52491e-07	2.05278	up	7.4768e-10	2.46016	up	0.339346	-0.533087	normal	9.60979e-22	2.49395	up	1.88279e-05	2.32334	up	0.0100347	-0.756142	normal	--	--	Cellular Component: intracellular part (GO:0044424);;	K07375|2.17581e-14|pop:POPTR_0001s27950g|K07375 tubulin beta | (RefSeq) hypothetical protein	Phagosome (ko04145)	[Z]	Cytoskeleton	--	Tubulin beta-7 chain OS=Gossypium hirsutum OX=3635 PE=2 SV=1	Z	Cytoskeleton	unknown [Lotus japonicus]	cellular component: cell (GO:0005623);; cellular component: cell part (GO:0044464)
Ziziphus_jujuba_newGene_3592	1.19988	0.716928	0.30405	1.51393	1.2166	0.618463	0.489591	1.263	0.0430563	-0.684012	normal	1.22836e-06	-1.88649	down	0.512952	0.302009	normal	0.167521	-0.797651	normal	0.085424	-1.19228	normal	0.953067	0.0498993	normal	--	--	Cellular Component: Golgi membrane (GO:0000139);; Biological Process: protein glycosylation (GO:0006486);; Molecular Function: galactosyltransferase activity (GO:0008378);; Cellular Component: integral component of membrane (GO:0016021);; Molecular Function: carbohydrate binding (GO:0030246);;	K20843|7.41127e-54|mdm:103451892|K20843 hydroxyproline O-galactosyltransferase 2/3/4/5/6 [EC:2.4.1.-] | (RefSeq) hydroxyproline O-galactosyltransferase GALT6-like	--	[G]	Carbohydrate transport and metabolism	Galactosyltransferase	Hydroxyproline O-galactosyltransferase GALT6 OS=Arabidopsis thaliana OX=3702 GN=GALT6 PE=2 SV=2	S	Function unknown	PREDICTED: probable beta-1,3-galactosyltransferase 19 [Ziziphus jujuba]	cellular component: cell (GO:0005623);; cellular component: membrane (GO:0016020);; cellular component: organelle (GO:0043226);; cellular component: organelle part (GO:0044422);; cellular component: cell part (GO:0044464);; biological process: metabolic process (GO:0008152);; biological process: cellular process (GO:0009987);; biological process: single-organism process (GO:0044699);; molecular f…
Ziziphus_jujuba_newGene_7511	9.90959	4.77267	5.73219	9.30229	11.0688	5.04501	7.24196	9.15915	9.28708e-06	-1.05982	down	1.80477e-05	-0.913525	normal	0.840957	-0.10029	normal	1.47493e-09	-1.13561	down	2.02667e-05	-0.778747	normal	0.308787	-0.246098	normal	--	--	Molecular Function: DNA binding (GO:0003677);; Cellular Component: nucleus (GO:0005634);; Biological Process: regulation of transcription, DNA-templated (GO:0006355);;	--	--	[O]	Posttranslational modification, protein turnover, chaperones	Myb-like DNA-binding domain;; Myb-like DNA-binding domain	Transcription factor DIVARICATA OS=Antirrhinum majus OX=4151 GN=DIVARICATA PE=2 SV=1	K	Transcription	transcription factor DIVARICATA-like [Prunus avium]	molecular function: binding (GO:0005488);; cellular component: cell (GO:0005623);; cellular component: organelle (GO:0043226);; cellular component: cell part (GO:0044464);; biological process: biological regulation (GO:0065007)
Ziziphus_jujuba_newGene_45	1.4797	2.69087	3.40064	1.87194	2.00661	2.81178	3.93352	1.94203	4.19534e-07	0.786623	normal	1.53689e-05	1.01882	up	0.58031	0.26292	normal	0.209638	0.431792	normal	0.018887	0.761446	normal	0.960531	-0.0283298	normal	--	--	--	--	--	--	--	Wall-associated receptor kinase galacturonan-binding	--	S	Function unknown	PREDICTED: uncharacterized protein LOC107419538 [Ziziphus jujuba]	--
Ziziphus_jujuba_newGene_2917	3.58745	0.791962	0.0421863	4.35842	4.8424	0.658017	0.034308	4.52627	0.000165068	-1.74407	down	2.7942e-14	-4.30693	down	0.727295	0.209319	normal	2.28471e-09	-2.4542	down	8.42531e-17	-4.88275	down	0.921659	-0.0648109	normal	--	--	--	--	--	--	--	--	--	--	--	--	--
Ziziphus_jujuba_newGene_7519	0.212095	0.442591	0.702552	0.296556	0.484851	0.422554	0.889794	0.232588	--	--	--	0.0231246	1.3179	up	#N/A	#N/A	#N/A	#N/A	#N/A	#N/A	0.216786	0.623588	normal	#N/A	#N/A	#N/A	--	--	Molecular Function: zinc ion binding (GO:0008270);; Cellular Component: membrane (GO:0016020);;	--	--	--	--	--	--	S	Function unknown	Cdk-activating kinase assembly factor [Parasponia andersonii]	molecular function: binding (GO:0005488);; cellular component: membrane (GO:0016020)
Ziziphus_jujuba_newGene_572	0.138286	0.492864	0.702618	0.264208	0.138963	0.550922	0.663264	0.18616	0.00446851	1.38643	up	#N/A	#N/A	#N/A	#N/A	#N/A	#N/A	#N/A	#N/A	#N/A	0.000735988	1.76909	up	#N/A	#N/A	#N/A	[K]	Transcription	--	--	--	[R]	General function prediction only	Leucine Rich repeats (2 copies);; Leucine rich repeat;; Leucine Rich Repeat	Receptor-like protein 18 OS=Arabidopsis thaliana OX=3702 GN=RLP18 PE=2 SV=2	S	Function unknown	PREDICTED: receptor-like protein 12 [Ziziphus jujuba]	--
Ziziphus_jujuba_newGene_5735	100.673	65.8899	21.5525	114.616	104.462	58.1226	19.4532	124.388	0.00032898	-0.64551	normal	2.47659e-42	-2.32479	down	0.617011	0.155532	normal	3.51975e-12	-0.864453	normal	5.14106e-85	-2.57983	down	0.0074445	0.261153	normal	[HT]	Coenzyme transport and metabolism;; Signal transduction mechanisms	Cellular Component: integral component of membrane (GO:0016021);;	--	--	[R]	General function prediction only	--	Protein ACTIVITY OF BC1 COMPLEX KINASE 8, chloroplastic OS=Arabidopsis thaliana OX=3702 GN=ABC1K8 PE=2 SV=1	S	Function unknown	PREDICTED: uncharacterized protein sll1770 [Ziziphus jujuba]	cellular component: membrane (GO:0016020);; cellular component: membrane part (GO:0044425)
Ziziphus_jujuba_newGene_1753	7.98611	2.25328	3.85049	3.1246	7.49407	2.194	1.25032	2.83557	0.0014095	-1.49757	down	0.103419	-0.988201	normal	0.0701992	-0.821507	normal	4.80239e-07	-1.66402	down	1.42788e-22	-2.66372	down	0.000123155	-1.2012	down	[C]	Energy production and conversion	Molecular Function: ATP binding (GO:0005524);; Cellular Component: plasma membrane (GO:0005886);; Cellular Component: chloroplast thylakoid membrane (GO:0009535);; Biological Process: ATP synthesis coupled proton transport (GO:0015986);; Biological Process: ATP hydrolysis coupled proton transport (GO:0015991);; Cellular Component: proton-transporting ATP synthase complex, catalytic core F(1) (GO:…	K02111|0|fve:10251490|K02111 F-type H+-transporting ATPase subunit alpha [EC:3.6.3.14] | (RefSeq) atpA, FvH4_C0012; ATP synthase CF1 alpha subunit	Oxidative phosphorylation (ko00190);; Photosynthesis (ko00195)	[C]	Energy production and conversion	ATP synthase alpha/beta family, nucleotide-binding domain;; ATP synthase alpha/beta chain, C terminal domain;; ATP synthase alpha/beta family, beta-barrel domain;; ATP synthase B/B' CF(0)	ATP synthase subunit alpha, chloroplastic OS=Manihot esculenta OX=3983 GN=atpA PE=3 SV=1	C	Energy production and conversion	ATP synthase CF1 alpha subunit (chloroplast) [Ziziphus jujuba]	molecular function: binding (GO:0005488);; cellular component: cell (GO:0005623);; cellular component: membrane (GO:0016020);; cellular component: cell part (GO:0044464);; cellular component: organelle (GO:0043226);; cellular component: organelle part (GO:0044422);; biological process: metabolic process (GO:0008152);; biological process: cellular process (GO:0009987);; biological process: single-…
Ziziphus_jujuba_newGene_7773	1.47094	2.50644	3.59915	3.18993	2.11376	2.53011	3.96219	2.68163	0.0327033	0.642644	normal	5.81009e-05	1.06645	up	2.94885e-05	0.964216	normal	0.514396	0.240017	normal	0.0371413	0.658547	normal	0.447088	0.308144	normal	--	--	--	--	--	--	--	--	--	--	--	PREDICTED: uncharacterized protein LOC107415750 [Ziziphus jujuba]	--
Ziziphus_jujuba_newGene_7584	7.49174	3.55734	4.13418	1.27395	5.80252	4.00237	2.88697	1.37942	0.19579	-0.802607	normal	0.22768	-0.816724	normal	0.0140459	-1.03261	down	0.104747	-0.536312	normal	0.00234437	-1.12732	down	6.72827e-07	-1.69257	down	--	--	--	--	--	--	--	--	--	--	--	--	--
Ziziphus_jujuba_newGene_7081	1.26782	1.87251	7.88649	3.93925	0.661851	3.86707	8.21804	1.52209	0.56066	0.387671	normal	1.05273e-07	2.23804	up	0.271932	0.566953	normal	#N/A	#N/A	#N/A	6.9445e-05	2.61212	up	#N/A	#N/A	#N/A	--	--	Biological Process: transport (GO:0006810);;	--	--	--	--	Protease inhibitor/seed storage/LTP family;; Probable lipid transfer	Non-specific lipid-transfer protein OS=Prunus avium OX=42229 PE=1 SV=1	U	Intracellular trafficking, secretion, and vesicular transport	PREDICTED: non-specific lipid-transfer protein 1-like [Ziziphus jujuba]	biological process: localization (GO:0051179)
Ziziphus_jujuba_newGene_4959	0.22551	3.49873	3.57046	0.231568	0.212517	3.79628	4.44748	0.488191	1.23829e-09	2.77744	up	5.96012e-09	3.02246	up	#N/A	#N/A	#N/A	6.21838e-10	3.05517	up	1.16568e-09	3.36032	up	#N/A	#N/A	#N/A	[T]	Signal transduction mechanisms	Biological Process: phosphorelay signal transduction system (GO:0000160);; Cellular Component: intracellular (GO:0005622);; Molecular Function: kinase activity (GO:0016301);; Biological Process: phosphorylation (GO:0016310);;	K12129|4.66387e-33|egr:104423870|K12129 pseudo-response regulator 7 | (RefSeq) two-component response regulator-like PRR37	Circadian rhythm - plant (ko04712)	[K]	Transcription	Response regulator receiver domain	Two-component response regulator-like APRR7 OS=Arabidopsis thaliana OX=3702 GN=APRR7 PE=1 SV=1	K	Transcription	PREDICTED: two-component response regulator-like PRR73 [Ziziphus jujuba]	biological process: cellular process (GO:0009987);; biological process: signaling (GO:0023052);; biological process: single-organism process (GO:0044699);; biological process: response to stimulus (GO:0050896);; biological process: biological regulation (GO:0065007);; cellular component: cell (GO:0005623);; cellular component: cell part (GO:0044464);; molecular function: catalytic activity (GO:00…
Ziziphus_jujuba_newGene_1908	1.52373	5.87819	7.97126	1.17806	1.71008	5.44103	6.79959	1.16525	8.78919e-24	1.83282	up	3.09868e-10	2.09586	up	0.52515	-0.311457	normal	1.41825e-08	1.54527	up	1.4573e-12	1.75519	up	0.261354	-0.460516	normal	--	--	--	--	--	--	--	--	--	S	Function unknown	hypothetical protein CFP56_27228 [Quercus suber]	--
Ziziphus_jujuba_newGene_4743	0.505854	1.7203	1.45254	0.855126	0.435	1.82888	1.62932	1.08671	0.0278118	1.22677	up	0.0850631	1.09962	normal	#N/A	#N/A	#N/A	1.21581e-05	1.76115	up	0.000534985	1.54283	up	#N/A	#N/A	#N/A	[Q]	Secondary metabolites biosynthesis, transport and catabolism	Molecular Function: iron ion binding (GO:0005506);; Molecular Function: oxidoreductase activity (GO:0016491);; Biological Process: oxidation-reduction process (GO:0055114);;	K04125|6.21742e-55|rcu:8264113|K04125 gibberellin 2-oxidase [EC:1.14.11.13] | (RefSeq) gibberellin 2-beta-dioxygenase	Diterpenoid biosynthesis (ko00904)	[QR]	Secondary metabolites biosynthesis, transport and catabolism;; General function prediction only	2OG-Fe(II) oxygenase superfamily	Gibberellin 2-beta-dioxygenase OS=Phaseolus coccineus OX=3886 GN=GA2OX1 PE=2 SV=1	S	Function unknown	gibberellin 2-beta-dioxygenase-like [Hevea brasiliensis]	molecular function: binding (GO:0005488);; molecular function: catalytic activity (GO:0003824);; biological process: metabolic process (GO:0008152);; biological process: single-organism process (GO:0044699)
Ziziphus_jujuba_newGene_7432	4.48488	2.88314	1.40841	6.86564	3.7764	2.23671	1.63312	6.22949	0.149275	-0.694158	normal	0.00113575	-1.63447	down	0.427825	0.436359	normal	1.886e-09	-1.03245	down	0.00169716	-1.45034	down	0.213708	0.579796	normal	[O]	Posttranslational modification, protein turnover, chaperones	--	--	--	--	--	Subtilase family;; Subtilase family	Cucumisin OS=Cucumis melo OX=3656 PE=1 SV=1	O	Posttranslational modification, protein turnover, chaperones	PREDICTED: cucumisin-like [Ziziphus jujuba]	--
Ziziphus_jujuba_newGene_6675	11.8333	9.7493	4.88377	15.6187	9.41785	7.53949	5.13411	16.0344	0.320233	-0.303599	normal	1.3686e-07	-1.32083	down	0.299	0.347778	normal	0.2519	-0.325378	normal	0.000350212	-1.01421	down	0.000352034	0.720388	normal	--	--	Biological Process: metabolic process (GO:0008152);; Molecular Function: hydrolase activity (GO:0016787);;	--	--	[R]	General function prediction only	--	5-amino-6-(5-phospho-D-ribitylamino)uracil phosphatase, chloroplastic OS=Arabidopsis thaliana OX=3702 GN=PYRP2 PE=1 SV=1	S	Function unknown	PREDICTED: sugar phosphatase YfbT [Ziziphus jujuba]	biological process: metabolic process (GO:0008152);; molecular function: catalytic activity (GO:0003824)
Ziziphus_jujuba_newGene_3454	0.154239	0.456191	0.689275	0.443386	0.527884	0.476629	0.689186	0.438807	0.176723	0.915167	normal	0.0428771	1.47572	up	0.388712	0.461159	normal	0.898035	-0.0849545	normal	0.899811	0.115903	normal	0.609227	-0.267872	normal	--	--	Molecular Function: zinc ion binding (GO:0008270);;	--	--	[R]	General function prediction only	DYW family of nucleic acid deaminases;; PPR repeat;; PPR repeat family;; PPR repeat;; Pentatricopeptide repeat domain;; PPR repeat family;; PPR repeat;; Pentatricopeptide repeat domain;; PPR repeat	Pentatricopeptide repeat-containing protein At1g20230 OS=Arabidopsis thaliana OX=3702 GN=PCMP-H21 PE=2 SV=2	S	Function unknown	PREDICTED: pentatricopeptide repeat-containing protein At1g20230-like [Ziziphus jujuba]	molecular function: binding (GO:0005488)
Ziziphus_jujuba_newGene_4042	0.319406	1.07113	5.70828	0.0693243	0.43967	3.24359	7.16283	0.0296857	--	--	--	0.000133186	2.58571	up	#N/A	#N/A	#N/A	0.0018907	1.84106	up	0.00135572	2.40496	up	#N/A	#N/A	#N/A	--	--	--	--	--	--	--	--	--	S	Function unknown	hypothetical protein PanWU01x14_177040 [Parasponia andersonii]	--
Ziziphus_jujuba_newGene_3352	2.29092	7.07879	19.0262	7.84928	4.67627	16.9179	29.2633	7.03453	0.0281677	1.1672	up	3.89991e-29	2.79113	up	3.87468e-05	1.32242	up	2.69921e-10	1.6618	up	7.19764e-15	2.28075	up	0.481207	0.40561	normal	--	--	--	--	--	--	--	--	--	--	--	--	--
Ziziphus_jujuba_newGene_2126	1.65342	0.579465	0.494365	2.1201	1.44587	0.419185	0.516874	2.17987	4.13712e-07	-1.53256	down	1.31751e-08	-1.65771	down	0.557968	0.227344	normal	0.00819255	-1.30142	down	0.0942868	-1.0249	normal	0.142667	0.663289	normal	--	--	Molecular Function: ATP binding (GO:0005524);; Cellular Component: integral component of membrane (GO:0016021);; Molecular Function: ATPase activity, coupled to transmembrane movement of substances (GO:0042626);; Biological Process: transmembrane transport (GO:0055085);;	K05666|0|pper:PRUPE_ppa000197mg|K05666 ATP-binding cassette, subfamily C (CFTR/MRP), member 2 | (RefSeq) hypothetical protein	--	[Q]	Secondary metabolites biosynthesis, transport and catabolism	ABC transporter transmembrane region	ABC transporter C family member 10 OS=Arabidopsis thaliana OX=3702 GN=ABCC10 PE=2 SV=2	V	Defense mechanisms	PREDICTED: ABC transporter C family member 10-like isoform X1 [Ziziphus jujuba]	molecular function: binding (GO:0005488);; cellular component: membrane (GO:0016020);; cellular component: membrane part (GO:0044425);; molecular function: catalytic activity (GO:0003824);; molecular function: transporter activity (GO:0005215);; biological process: localization (GO:0051179)
Ziziphus_jujuba_newGene_442	2.52422	0.311057	1.82838	0.858045	2.32379	0.749359	0.021264	0.36797	0.0136089	-1.50714	down	0.765293	-0.31415	normal	0.668236	-0.209004	normal	2.2237e-05	-1.51463	down	1.2222e-28	-5.58825	down	0.00482303	-1.36555	down	[O]	Posttranslational modification, protein turnover, chaperones	Molecular Function: serine-type endopeptidase activity (GO:0004252);; Biological Process: proteolysis (GO:0006508);; Cellular Component: chloroplast stroma (GO:0009570);;	K01358|6.266e-102|fve:10251603|K01358 ATP-dependent Clp protease, protease subunit [EC:3.4.21.92] | (RefSeq) clpP, FvH4_C0068; clp protease proteolytic subunit	--	[O]	Posttranslational modification, protein turnover, chaperones	Clp protease;; Ribosomal protein L20;; Ribosomal protein S18	ATP-dependent Clp protease proteolytic subunit OS=Nicotiana tabacum OX=4097 GN=clpP PE=2 SV=1	O	Posttranslational modification, protein turnover, chaperones	clp protease proteolytic subunit (chloroplast) [Ficus racemosa]	molecular function: catalytic activity (GO:0003824);; biological process: metabolic process (GO:0008152);; cellular component: cell (GO:0005623);; cellular component: organelle (GO:0043226);; cellular component: organelle part (GO:0044422);; cellular component: cell part (GO:0044464)
Ziziphus_jujuba_newGene_6055	5.66495	4.1149	2.99971	5.01136	7.14473	3.75624	3.94351	3.82214	0.00137666	-0.798655	normal	9.96666e-07	-1.0247	down	0.581226	-0.247527	normal	0.000898515	-0.896209	normal	0.00223173	-0.957362	normal	0.00281819	-0.797181	normal	[K]	Transcription	Cellular Component: membrane (GO:0016020);; Molecular Function: kinase activity (GO:0016301);; Biological Process: phosphorylation (GO:0016310);;	--	--	--	--	Protein kinase domain;; Protein tyrosine kinase;; Leucine rich repeat;; Leucine rich repeat N-terminal domain;; Leucine Rich repeats (2 copies);; Leucine Rich Repeat	Receptor protein kinase-like protein At4g34220 OS=Arabidopsis thaliana OX=3702 GN=At4g34220 PE=2 SV=1	T	Signal transduction mechanisms	PREDICTED: receptor protein kinase-like protein At4g34220 [Juglans regia]	cellular component: membrane (GO:0016020);; molecular function: catalytic activity (GO:0003824);; biological process: metabolic process (GO:0008152);; biological process: cellular process (GO:0009987)
Ziziphus_jujuba_newGene_6109	3.46136	1.86936	1.6009	3.21091	4.27341	1.9043	1.80986	3.08816	7.08628e-05	-0.903216	normal	0.00068764	-1.18422	down	0.860022	-0.111495	normal	0.00315029	-1.09006	down	0.000383969	-1.33117	down	0.387797	-0.383642	normal	--	--	--	--	--	--	--	Domain of unknown function (DUF702)	Protein LATERAL ROOT PRIMORDIUM 1 OS=Arabidopsis thaliana OX=3702 GN=LRP1 PE=1 SV=1	S	Function unknown	protein LATERAL ROOT PRIMORDIUM 1-like [Hevea brasiliensis]	--
Ziziphus_jujuba_newGene_7719	1.67075	1.06196	0.848539	1.31946	1.29956	0.881251	0.960092	1.16212	0.112923	-0.639534	normal	0.00101972	-1.05899	down	0.538628	-0.296396	normal	0.287378	-0.518737	normal	0.134477	-0.582422	normal	0.797477	-0.13299	normal	--	--	Biological Process: transcription, DNA-templated (GO:0006351);;	--	--	--	--	No apical meristem (NAM) protein	SUPPRESSOR OF GAMMA RESPONSE 1 OS=Arabidopsis thaliana OX=3702 GN=SOG1 PE=1 SV=1	S	Function unknown	PREDICTED: NAC domain-containing protein 8 isoform X1 [Ziziphus jujuba]	biological process: metabolic process (GO:0008152);; biological process: cellular process (GO:0009987)
Ziziphus_jujuba_newGene_5137	1.64464	3.91074	4.06736	1.48879	1.74248	4.28871	4.19919	1.77509	0.000131481	1.22382	up	0.00173726	1.01645	up	0.992182	-0.00783906	normal	0.000116125	0.950635	normal	0.00666409	0.816552	normal	0.981555	0.0150049	normal	--	--	--	--	--	--	--	--	--	--	--	--	--
Ziziphus_jujuba_newGene_6298	2.11514	2.58796	4.95724	2.4037	1.68665	4.5301	3.90542	2.71301	0.767552	0.196277	normal	0.0184191	1.00243	up	0.895074	0.113707	normal	2.05696e-08	1.32817	up	0.0103452	0.965747	normal	0.0775508	0.608368	normal	--	--	Biological Process: meiotic cell cycle (GO:0051321);;	--	--	[S]	Function unknown	--	TPR repeat-containing protein ZIP4 OS=Arabidopsis thaliana OX=3702 GN=ZIP4 PE=2 SV=1	S	Function unknown	PREDICTED: TPR repeat-containing protein ZIP4-like, partial [Ziziphus jujuba]	biological process: reproduction (GO:0000003);; biological process: cellular process (GO:0009987);; biological process: reproductive process (GO:0022414);; biological process: single-organism process (GO:0044699)
Ziziphus_jujuba_newGene_7642	24.5495	15.4553	11.9622	28.65	23.9558	17.9422	9.9914	32.4293	0.000329567	-0.70381	normal	3.40882e-12	-1.33843	down	0.589559	0.187415	normal	0.12481	-0.36363	normal	0.000227614	-1.36708	down	0.338583	0.371594	normal	[IQ]	Lipid transport and metabolism;; Secondary metabolites biosynthesis, transport and catabolism	Biological Process: metabolic process (GO:0008152);; Molecular Function: ligase activity (GO:0016874);;	K01904|0|pmum:103333496|K01904 4-coumarate--CoA ligase [EC:6.2.1.12] | (RefSeq) 4-coumarate--CoA ligase 2	Ubiquinone and other terpenoid-quinone biosynthesis (ko00130);; Phenylalanine metabolism (ko00360);; Phenylpropanoid biosynthesis (ko00940)	[I]	Lipid transport and metabolism	AMP-binding enzyme	4-coumarate--CoA ligase 2 OS=Glycine max OX=3847 PE=2 SV=2	IQ	Lipid transport and metabolism;; Secondary metabolites biosynthesis, transport and catabolism	4-coumarate-CoA ligase 2 [Ziziphus jujuba]	biological process: metabolic process (GO:0008152);; molecular function: catalytic activity (GO:0003824)
Ziziphus_jujuba_newGene_6996	7.38789	3.06526	3.17662	7.39755	2.29061	3.91809	3.06865	6.70626	0.00106757	-1.17846	down	0.00375524	-1.24744	down	0.99182	-0.00909911	normal	0.418362	0.553142	normal	0.834007	0.189015	normal	0.0232586	1.06174	up	[O]	Posttranslational modification, protein turnover, chaperones	Molecular Function: hydrolase activity (GO:0016787);;	--	--	[O]	Posttranslational modification, protein turnover, chaperones	Papain family cysteine protease;; Cathepsin propeptide inhibitor domain (I29);; Peptidase C1-like family	Senescence-specific cysteine protease SAG12 OS=Arabidopsis thaliana OX=3702 GN=SAG12 PE=1 SV=1	O	Posttranslational modification, protein turnover, chaperones	PREDICTED: ervatamin-B-like [Ziziphus jujuba]	molecular function: catalytic activity (GO:0003824)
Ziziphus_jujuba_newGene_874	3.14604	3.49174	1.29245	4.65585	3.98771	2.34026	1.49784	5.31713	0.970117	-0.0341552	normal	0.0350885	-1.20572	down	0.62827	0.312701	normal	0.261842	-0.621416	normal	0.00222528	-1.36922	down	0.669916	0.288686	normal	--	--	--	--	--	--	--	--	--	--	--	--	--
Ziziphus_jujuba_newGene_4356	32.2694	12.6502	23.8556	16.3149	42.0473	25.8035	11.7063	10.3923	0.0155847	-1.17091	down	0.347897	-0.526254	normal	0.563681	-0.354069	normal	0.216559	-0.632212	normal	4.60366e-24	-2.00259	down	5.02384e-36	-1.92125	down	--	--	Cellular Component: mitochondrion (GO:0005739);;	--	--	--	--	--	Uncharacterized mitochondrial protein AtMg00030 OS=Arabidopsis thaliana OX=3702 GN=AtMg00030 PE=4 SV=1	S	Function unknown	BnaCnng12640D [Brassica napus]	cellular component: cell (GO:0005623);; cellular component: organelle (GO:0043226);; cellular component: cell part (GO:0044464)
Ziziphus_jujuba_newGene_1369	5.25969	2.52394	5.52248	0.828918	2.6108	5.19133	9.01635	0.229629	0.24436	-0.762305	normal	0.934947	-0.0672163	normal	0.00223952	-1.22756	down	0.454525	0.584839	normal	0.362861	0.882166	normal	#N/A	#N/A	#N/A	--	--	Molecular Function: serine-type endopeptidase inhibitor activity (GO:0004867);; Biological Process: response to wounding (GO:0009611);; Biological Process: negative regulation of endopeptidase activity (GO:0010951);;	--	--	--	--	Potato inhibitor I family	Glu S.griseus protease inhibitor OS=Momordica charantia OX=3673 PE=1 SV=1	S	Function unknown	inhibitor of trypsin and hageman factor-like protein [Medicago truncatula]	molecular function: molecular function regulator (GO:0098772);; biological process: biological regulation (GO:0065007);; biological process: response to stimulus (GO:0050896)
Ziziphus_jujuba_newGene_2955	0.663351	1.5231	2.08029	1.07256	0.847371	1.28064	1.74249	1.07211	0.00886257	1.00959	up	0.000225719	1.39321	up	#N/A	#N/A	#N/A	0.305069	0.496884	normal	0.117934	0.791929	normal	0.642296	0.279217	normal	--	--	--	--	--	--	--	--	Disease resistance protein RML1B OS=Arabidopsis thaliana OX=3702 GN=RLM1B PE=2 SV=1	--	--	PREDICTED: TMV resistance protein N-like [Ziziphus jujuba]	--
Ziziphus_jujuba_newGene_1635	2.648	0.671699	1.10758	3.63975	3.99179	0.828841	1.03367	3.77706	0.000140255	-1.65148	down	0.0103765	-1.2497	down	0.616924	0.302738	normal	1.71213e-11	-2.10531	down	5.6036e-07	-1.95027	down	0.924014	-0.0551434	normal	--	--	Molecular Function: DNA binding (GO:0003677);;	K09422|2.89551e-18|pvu:PHAVU_003G132100g|K09422 myb proto-oncogene protein, plant | (RefSeq) hypothetical protein	--	[K]	Transcription	Myb-like DNA-binding domain	Anthocyanin regulatory C1 protein OS=Zea mays OX=4577 GN=C1 PE=2 SV=1	K	Transcription	hypothetical protein PHAVU_003G132100g [Phaseolus vulgaris]	molecular function: binding (GO:0005488)
Ziziphus_jujuba_newGene_349	0.767281	1.06628	2.15088	0.98231	0.930724	0.763678	2.33334	0.693243	0.711827	0.188012	normal	0.00010711	1.12753	up	0.729679	0.21128	normal	0.784609	-0.115017	normal	1.5202e-05	1.14297	up	0.517284	-0.331463	normal	[R]	General function prediction only	--	--	--	[T]	Signal transduction mechanisms	NB-ARC domain;; Leucine rich repeat;; Leucine Rich repeats (2 copies)	Putative disease resistance protein RGA4 OS=Solanum bulbocastanum OX=147425 GN=RGA4 PE=2 SV=1	S	Function unknown	PREDICTED: disease resistance protein RGA2-like [Ziziphus jujuba]	--
Ziziphus_jujuba_newGene_6963	1.21174	1.92408	2.71993	1.09331	1.06656	2.33851	2.77367	1.11478	0.0260786	0.697459	normal	0.000625157	1.07864	up	0.97036	-0.0291184	normal	0.00202284	0.984094	normal	0.00094349	1.11651	up	0.890211	0.0904396	normal	--	--	Cellular Component: membrane (GO:0016020);;	--	--	--	--	--	Purine permease 1 OS=Arabidopsis thaliana OX=3702 GN=PUP1 PE=1 SV=1	U	Intracellular trafficking, secretion, and vesicular transport	PREDICTED: purine permease 3 [Ricinus communis]	cellular component: membrane (GO:0016020)
Ziziphus_jujuba_newGene_1234	24.8792	13.5227	12.8695	17.9674	24.4631	11.4397	12.4997	19.0846	0.00098958	-0.879966	normal	8.63089e-07	-1.06988	down	0.779232	-0.221483	normal	1.11079e-11	-1.10578	down	4.84809e-07	-1.12246	down	0.802997	-0.1954	normal	--	--	--	--	--	--	--	--	--	--	--	PREDICTED: uncharacterized protein LOC103937779 [Pyrus x bretschneideri]	--
Ziziphus_jujuba_newGene_4719	1.50922	1.0261	0.648055	1.15951	0.936519	0.89497	0.233773	0.689996	0.342853	-0.511011	normal	0.0421098	-1.1488	down	0.734232	-0.246326	normal	0.866766	-0.0924158	normal	1.33734e-05	-1.96707	down	0.628261	-0.306485	normal	[I]	Lipid transport and metabolism	Molecular Function: phospholipase D activity (GO:0004630);; Molecular Function: calcium ion binding (GO:0005509);; Cellular Component: membrane (GO:0016020);; Biological Process: lipid catabolic process (GO:0016042);; Biological Process: phosphatidylcholine metabolic process (GO:0046470);; Molecular Function: N-acylphosphatidylethanolamine-specific phospholipase D activity (GO:0070290);;	K01115|0|pmum:103341074|K01115 phospholipase D1/2 [EC:3.1.4.4] | (RefSeq) phospholipase D alpha 1-like	Glycerophospholipid metabolism (ko00564);; Ether lipid metabolism (ko00565);; Endocytosis (ko04144)	[I]	Lipid transport and metabolism	Phospholipase D C terminal;; Phospholipase D Active site motif;; PLD-like domain	Phospholipase D alpha 1 OS=Ricinus communis OX=3988 GN=PLD1 PE=1 SV=1	I	Lipid transport and metabolism	PREDICTED: phospholipase D alpha 1-like [Ziziphus jujuba]	molecular function: catalytic activity (GO:0003824);; molecular function: binding (GO:0005488);; cellular component: membrane (GO:0016020);; biological process: metabolic process (GO:0008152);; biological process: single-organism process (GO:0044699);; biological process: cellular process (GO:0009987)
Ziziphus_jujuba_newGene_455	2.25997	0.936922	0.55865	2.79398	1.35991	1.32029	0.511926	0	0.26812	-0.771045	normal	0.0142948	-1.62219	down	0.907285	0.107503	normal	0.962655	-0.0497611	normal	#N/A	#N/A	#N/A	#N/A	#N/A	#N/A	--	--	--	--	--	--	--	PLAC8 family	Cell number regulator 2 OS=Zea mays OX=4577 GN=CNR2 PE=2 SV=1	S	Function unknown	PLAC8 motif-containing protein [Trema orientalis]	--
Ziziphus_jujuba_newGene_250	0.0699633	1.43606	1.31622	2.6207	2.30088	2.92887	4.34226	1.41626	--	--	--	#N/A	#N/A	#N/A	0.0075929	1.00596	up	0.917328	0.104937	normal	0.781046	0.321253	normal	0.787335	-0.193098	normal	--	--	--	--	--	--	--	--	--	--	--	--	--
Ziziphus_jujuba_newGene_7688	7.25714	2.10032	4.39512	3.16533	6.01855	6.46274	5.03499	0.328433	0.0128109	-1.33622	down	0.351726	-0.682729	normal	0.467204	-0.42049	normal	0.958546	0.0556734	normal	0.793663	-0.289404	normal	#N/A	#N/A	#N/A	--	--	--	--	--	--	--	--	--	--	--	--	--
Ziziphus_jujuba_newGene_357	21.7711	26.0158	2.83129	17.5065	11.7283	17.0403	2.4221	24.244	0.722058	0.186189	normal	2.38028e-29	-2.9667	down	0.605808	-0.268352	normal	0.14765	0.474507	normal	5.08552e-06	-2.19337	down	0.0271593	0.866042	normal	[QV]	Secondary metabolites biosynthesis, transport and catabolism;; Defense mechanisms	Cellular Component: membrane (GO:0016020);; Molecular Function: oxidoreductase activity (GO:0016491);; Molecular Function: metal ion binding (GO:0046872);;	K07408|2.99769e-165|fve:101306690|K07408 cytochrome P450 family 1 subfamily A polypeptide 1 [EC:1.14.14.1] | (RefSeq) cytochrome P450 71A4-like	Tryptophan metabolism (ko00380)	[Q]	Secondary metabolites biosynthesis, transport and catabolism	Cytochrome P450;; Cytochrome P450	Cytochrome P450 71A25 OS=Arabidopsis thaliana OX=3702 GN=CYP71A25 PE=2 SV=1	Q	Secondary metabolites biosynthesis, transport and catabolism	PREDICTED: cytochrome P450 71A26-like isoform X1 [Ziziphus jujuba]	cellular component: membrane (GO:0016020);; molecular function: catalytic activity (GO:0003824);; molecular function: binding (GO:0005488)
Ziziphus_jujuba_newGene_4099	1.20041	0.274918	0.581505	0.296251	0.403722	0.787825	0.907308	0.022992	0.0166136	-1.39468	down	0.062024	-1.02261	normal	0.13199	-0.713995	normal	0.561298	0.487076	normal	#N/A	#N/A	#N/A	#N/A	#N/A	#N/A	--	--	--	--	--	--	--	--	GDSL esterase/lipase 1 OS=Arabidopsis thaliana OX=3702 GN=GLIP1 PE=1 SV=1	S	Function unknown	PREDICTED: GDSL esterase/lipase 1-like [Ziziphus jujuba]	--
Ziziphus_jujuba_newGene_4053	0.0203583	0.845468	1.83505	0.0690353	0.0130587	0.870498	1.73734	0.054272	--	--	--	4.95924e-16	4.56832	up	#N/A	#N/A	#N/A	#N/A	#N/A	#N/A	6.1654e-15	4.59015	up	#N/A	#N/A	#N/A	--	--	--	--	--	--	--	zinc-finger of the FCS-type, C2-C2	--	S	Function unknown	PREDICTED: uncharacterized protein LOC107434319 [Ziziphus jujuba]	--
Ziziphus_jujuba_newGene_3277	0.323605	1.48069	4.49251	0.356387	0.329855	2.50585	4.82148	0.416761	0.00044503	1.80043	up	1.23657e-12	3.45806	up	#N/A	#N/A	#N/A	2.36622e-18	2.60939	up	1.39546e-18	3.36821	up	#N/A	#N/A	#N/A	--	--	--	--	--	--	--	--	--	--	--	--	--
Ziziphus_jujuba_newGene_7318	0.517496	0.22563	0.198756	0.17473	0.601323	0.225227	0.156782	0.066625	0.0395589	-0.884386	normal	0.0137606	-1.3118	down	0.295723	-0.568667	normal	0.0419137	-1.19503	down	0.00612513	-1.81065	down	0.0136189	-1.22084	down	--	--	--	--	--	--	--	TIR domain;; NB-ARC domain;; Leucine rich repeat;; TIR domain;; Leucine Rich repeats (2 copies);; Leucine Rich Repeat	Disease resistance-like protein DSC1 OS=Arabidopsis thaliana OX=3702 GN=DSC1 PE=1 SV=1	S	Function unknown	PREDICTED: TMV resistance protein N-like [Ziziphus jujuba]	--
Ziziphus_jujuba_newGene_2866	0.356528	0.174982	0.307499	0.369743	0.201879	0.307634	0.196206	0.00269533	0.00822061	-1.13897	down	0.563077	-0.34751	normal	0.700949	-0.27916	normal	0.895236	0.132494	normal	#N/A	#N/A	#N/A	#N/A	#N/A	#N/A	[K]	Transcription	--	--	--	--	--	NB-ARC domain;; Leucine rich repeat;; NACHT domain;; Leucine Rich repeats (2 copies)	TMV resistance protein N OS=Nicotiana glutinosa OX=35889 GN=N PE=1 SV=1	S	Function unknown	PREDICTED: uncharacterized protein LOC107429742 isoform X1 [Ziziphus jujuba]	--
Ziziphus_jujuba_newGene_7208	0.983044	3.04463	3.79308	1.0904	1.37727	3.10106	3.66407	1.24495	5.86242e-06	1.43136	up	1.93842e-08	1.71321	up	0.927658	0.0866623	normal	0.00206752	1.0443	up	0.00180284	1.15088	up	0.868816	-0.109496	normal	--	--	--	--	--	--	--	--	--	--	--	--	--
Ziziphus_jujuba_newGene_787	47.5266	108.082	107.296	75.8926	58.3644	89.3238	108.999	82.0912	2.43722e-05	1.07536	up	0.000209457	0.999918	normal	0.0609215	0.585248	normal	0.0505776	0.561169	normal	0.0758078	0.678716	normal	0.0984025	0.482568	normal	--	--	--	--	--	--	--	--	--	--	--	--	--
Ziziphus_jujuba_newGene_1728	1.38122	1.84984	2.4475	3.75111	1.35365	2.64005	2.39976	3.6531	0.583599	0.309615	normal	0.219665	0.607665	normal	0.0022631	1.05966	up	0.0517248	0.828141	normal	0.173191	0.607905	normal	4.13737e-05	1.257	up	--	--	--	--	--	--	--	--	--	--	--	PREDICTED: uncharacterized protein LOC107431743 [Ziziphus jujuba]	--
Ziziphus_jujuba_newGene_4868	12.8837	4.05473	10.7792	2.3043	9.57174	13.3132	16.9333	0.74332	0.00868069	-1.33618	down	0.391938	-0.381879	normal	0.0379111	-0.895829	normal	0.701981	0.310434	normal	0.703165	0.406785	normal	6.35695e-05	-1.84078	down	[C]	Energy production and conversion	Molecular Function: oxidoreductase activity, acting on CH-OH group of donors (GO:0016614);; Molecular Function: flavin adenine dinucleotide binding (GO:0050660);; Biological Process: oxidation-reduction process (GO:0055114);;	--	--	--	--	Berberine and berberine like	Berberine bridge enzyme-like 8 OS=Arabidopsis thaliana OX=3702 GN=At1g30700 PE=2 SV=1	C	Energy production and conversion	PREDICTED: reticuline oxidase-like protein [Eucalyptus grandis]	molecular function: catalytic activity (GO:0003824);; biological process: metabolic process (GO:0008152);; biological process: single-organism process (GO:0044699);; molecular function: binding (GO:0005488)
Ziziphus_jujuba_newGene_6497	0.23232	8.65211	13.121	0.292563	0.33142	9.30285	13.8403	0.443752	1.08152e-71	4.72637	up	6.16256e-95	5.25453	up	#N/A	#N/A	#N/A	8.19847e-64	4.2935	up	4.3441e-21	4.48771	up	#N/A	#N/A	#N/A	--	--	--	--	--	--	--	--	--	O	Posttranslational modification, protein turnover, chaperones	PREDICTED: chaperone protein DnaJ [Ziziphus jujuba]	--
Ziziphus_jujuba_newGene_7087	0.452578	0.618024	1.34473	0.436892	0.699539	1.11764	1.51588	0.286308	0.890981	0.10775	normal	0.0427477	1.04409	up	0.733127	-0.250754	normal	0.531068	0.333674	normal	0.0300391	0.937958	normal	0.174362	-0.736801	normal	--	--	--	--	--	--	--	--	--	--	--	--	--
Ziziphus_jujuba_newGene_3432	392.458	279.708	22.9645	433.305	397.074	251.304	18.32	486.746	3.48046e-05	-0.535831	normal	3.86953e-250	-4.20345	down	0.618696	0.118982	normal	2.45198e-08	-0.687031	normal	2.56248e-110	-4.5235	down	0.0698225	0.297869	normal	--	--	--	--	--	--	--	--	--	--	--	--	--
Ziziphus_jujuba_newGene_1071	22.1781	19.2553	8.96558	18.7363	24.1185	11.219	6.68242	13.7293	0.523449	-0.245206	normal	6.60545e-07	-1.39523	down	0.748838	-0.204925	normal	4.92377e-08	-1.10205	down	7.40908e-09	-1.92441	down	0.0867297	-0.664503	normal	[QV]	Secondary metabolites biosynthesis, transport and catabolism;; Defense mechanisms	Molecular Function: iron ion binding (GO:0005506);; Cellular Component: integral component of membrane (GO:0016021);; Molecular Function: oxidoreductase activity, acting on paired donors, with incorporation or reduction of molecular oxygen, NAD(P)H as one donor, and incorporation of one atom of oxygen (GO:0016709);; Molecular Function: heme binding (GO:0020037);; Biological Process: oxidation-red…	K20667|3.78129e-37|fve:101301540|K20667 beta-amyrin 28-monooxygenase [EC:1.14.13.201] | (RefSeq) beta-amyrin 28-oxidase-like	--	[QI]	Secondary metabolites biosynthesis, transport and catabolism;; Lipid transport and metabolism	--	Protopanaxadiol 6-hydroxylase OS=Panax ginseng OX=4054 PE=1 SV=1	Q	Secondary metabolites biosynthesis, transport and catabolism	Cytochrome P450 [Morus notabilis]	molecular function: binding (GO:0005488);; cellular component: membrane (GO:0016020);; cellular component: membrane part (GO:0044425);; molecular function: catalytic activity (GO:0003824);; biological process: metabolic process (GO:0008152);; biological process: single-organism process (GO:0044699)
Ziziphus_jujuba_newGene_6031	16.3014	33.8299	41.0888	6.91979	19.2202	46.2231	65.6773	8.11282	8.18541e-05	0.944098	normal	7.01528e-09	1.15862	up	0.00189639	-1.00058	down	6.5523e-07	1.18554	up	2.39295e-07	1.53346	up	0.00521411	-1.02054	down	--	--	--	--	--	--	--	--	--	--	--	PREDICTED: uncharacterized protein LOC107429199 [Ziziphus jujuba]	--
Ziziphus_jujuba_newGene_6739	10.1615	16.1003	22.1384	15.3797	16.5368	21.1702	24.8276	16.5846	0.000169473	0.645785	normal	1.23325e-07	1.01792	up	0.0185911	0.522341	normal	0.170659	0.378841	normal	0.095011	0.44442	normal	0.895023	0.0581634	normal	--	--	Biological Process: transport (GO:0006810);; Cellular Component: integral component of membrane (GO:0016021);;	K15287|2.30554e-25|tcc:TCM_022536|K15287 solute carrier family 35, member F1/2 | (RefSeq) Solute carrier family 35 member F2 isoform 1	--	[S]	Function unknown	Solute carrier family 35	--	EG	Amino acid transport and metabolism;; Carbohydrate transport and metabolism	PREDICTED: solute carrier family 35 member F1-like isoform X2 [Ziziphus jujuba]	biological process: localization (GO:0051179);; cellular component: membrane (GO:0016020);; cellular component: membrane part (GO:0044425)
Ziziphus_jujuba_newGene_1710	10.744	1.63641	3.42436	2.78643	9.21815	2.69177	1.12895	1.70037	0.0103589	-1.54081	down	0.131111	-1.18617	normal	0.242229	-0.564973	normal	0.0011105	-1.52218	down	4.02083e-07	-2.6519	down	0.00239502	-1.42151	down	[C]	Energy production and conversion	Cellular Component: mitochondrial respiratory chain complex I (GO:0005747);; Molecular Function: NADH dehydrogenase (ubiquinone) activity (GO:0008137);; Cellular Component: integral component of membrane (GO:0016021);; Biological Process: cellular respiration (GO:0045333);;	K03884|3.9952e-109|ath:ArthMp024|K03884 NADH-ubiquinone oxidoreductase chain 6 [EC:1.6.5.3] | (RefSeq) nad6; NADH dehydrogenase subunit 6	Oxidative phosphorylation (ko00190)	--	--	NADH-ubiquinone/plastoquinone oxidoreductase chain 6	NADH-ubiquinone oxidoreductase chain 6 OS=Brassica campestris OX=3711 GN=ND6 PE=2 SV=1	C	Energy production and conversion	NADH dehydrogenase subunit 6 (mitochondrion) [Ziziphus jujuba]	cellular component: cell (GO:0005623);; cellular component: membrane (GO:0016020);; cellular component: macromolecular complex (GO:0032991);; cellular component: organelle (GO:0043226);; cellular component: organelle part (GO:0044422);; cellular component: membrane part (GO:0044425);; cellular component: cell part (GO:0044464);; molecular function: catalytic activity (GO:0003824);; biological pro…
Ziziphus_jujuba_newGene_4940	1.39022	3.08054	2.99968	1.68524	1.94684	2.74333	3.09138	1.5071	5.78035e-08	1.01143	up	2.77887e-07	1.03754	up	0.57516	0.271671	normal	0.174799	0.390238	normal	0.24936	0.46687	normal	0.501454	-0.253728	normal	--	--	--	--	--	--	--	--	--	--	--	--	--
Ziziphus_jujuba_newGene_3996	5.78605	26.1194	33.0061	7.76863	4.97126	20.2564	23.038	8.99818	2.49431e-10	1.92264	up	3.46078e-48	2.32245	up	0.543871	0.319016	normal	4.83654e-11	1.87295	up	1.52534e-09	1.9083	up	0.130838	0.682445	normal	--	--	--	--	--	--	--	Cysteine-rich TM module stress tolerance	--	--	--	hypothetical protein PanWU01x14_058750 [Parasponia andersonii]	--
Ziziphus_jujuba_newGene_7911	5.48462	42.5748	45.4939	9.72629	4.64358	47.8846	62.3982	10.8494	5.11668e-34	2.75082	up	1.02294e-36	2.84459	up	0.114396	0.629051	normal	2.00902e-97	3.23105	up	4.32631e-36	3.25347	up	7.77285e-05	0.90459	normal	--	--	--	--	--	--	--	--	--	--	--	--	--
Ziziphus_jujuba_newGene_2182	0.523771	0.77852	1.45557	0.495444	0.587015	0.693532	1.40153	0.338292	0.26187	0.473556	normal	8.25842e-05	1.26944	up	0.946201	-0.0608475	normal	0.766061	0.183932	normal	0.156903	0.910085	normal	0.355456	-0.527088	normal	--	--	--	--	--	--	--	--	--	--	--	--	--
Ziziphus_jujuba_newGene_4239	1.55439	2.75441	3.90628	2.74534	2.73022	2.48608	3.7325	2.92779	0.171812	0.636364	normal	0.0175799	1.00131	up	0.407866	0.46568	normal	0.871767	-0.103975	normal	0.637468	0.277168	normal	0.863225	0.117268	normal	--	--	--	--	--	--	--	--	--	--	--	PREDICTED: uncharacterized protein LOC107403768 [Ziziphus jujuba]	--
Ziziphus_jujuba_newGene_4057	0.185673	0.971093	2.04628	0.474566	0.686891	1.00273	2.06818	1.03311	0.0213283	1.38677	up	4.24496e-06	2.64173	up	#N/A	#N/A	#N/A	0.81202	0.226756	normal	0.249951	0.984269	normal	0.738431	0.250019	normal	--	--	--	--	--	--	--	--	--	S	Function unknown	PREDICTED: uncharacterized protein LOC107419495 [Ziziphus jujuba]	--
Ziziphus_jujuba_newGene_4828	0.22136	2.08004	0.828489	0.271103	0.570084	1.82125	0.907929	0.173417	5.03347e-08	2.39358	up	#N/A	#N/A	#N/A	#N/A	#N/A	#N/A	0.036114	1.23656	up	#N/A	#N/A	#N/A	#N/A	#N/A	#N/A	--	--	Molecular Function: serine-type endopeptidase activity (GO:0004252);; Cellular Component: cell wall (GO:0005618);;	--	--	--	--	Peptidase inhibitor I9	Subtilisin-like protease SBT5.3 OS=Arabidopsis thaliana OX=3702 GN=AIR3 PE=2 SV=1	O	Posttranslational modification, protein turnover, chaperones	PREDICTED: subtilisin-like protease SBT5.4 [Ziziphus jujuba]	molecular function: catalytic activity (GO:0003824);; biological process: metabolic process (GO:0008152);; cellular component: cell (GO:0005623);; cellular component: cell part (GO:0044464)
Ziziphus_jujuba_newGene_5537	3.17099	2.20581	1.25669	3.03171	1.95017	1.14641	0.685498	2.81448	0.149629	-0.55627	normal	0.000112134	-1.50397	down	0.929424	-0.0685684	normal	0.571137	-0.4731	normal	#N/A	#N/A	#N/A	0.770287	0.226842	normal	--	--	Molecular Function: ATP-dependent peptidase activity (GO:0004176);; Biological Process: proteolysis (GO:0006508);; Molecular Function: zinc ion binding (GO:0008270);;	--	--	--	--	--	--	O	Posttranslational modification, protein turnover, chaperones	PREDICTED: probable receptor-like protein kinase At5g61350 [Eucalyptus grandis]	molecular function: catalytic activity (GO:0003824);; biological process: metabolic process (GO:0008152);; molecular function: binding (GO:0005488)
Ziziphus_jujuba_newGene_329	0.113416	1.38761	1.66534	0.404749	0.342944	1.77433	2.78115	0.50921	--	--	--	5.37683e-05	2.62568	up	#N/A	#N/A	#N/A	2.13543e-06	2.00671	up	3.79858e-05	2.3631	up	#N/A	#N/A	#N/A	--	--	--	--	--	--	--	--	--	--	--	--	--
Ziziphus_jujuba_newGene_7637	3.17675	1.80309	0.444223	4.03219	2.16508	0.813291	0.358035	2.83741	0.305619	-0.607825	normal	2.38651e-06	-2.46775	down	0.696666	0.275337	normal	0.000948426	-1.24748	down	4.01972e-09	-2.41998	down	0.266632	0.459797	normal	[H]	Coenzyme transport and metabolism	Molecular Function: ATP binding (GO:0005524);; Biological Process: photosynthesis (GO:0015979);; Biological Process: chlorophyll biosynthetic process (GO:0015995);; Molecular Function: magnesium chelatase activity (GO:0016851);; Cellular Component: chloroplast part (GO:0044434);;	K03404|7.05162e-38|rcu:8274333|K03404 magnesium chelatase subunit D [EC:6.6.1.1] | (RefSeq) magnesium-chelatase subunit ChlD, chloroplastic	Porphyrin and chlorophyll metabolism (ko00860)	--	--	--	Magnesium-chelatase subunit ChlD, chloroplastic OS=Nicotiana tabacum OX=4097 GN=CHLD PE=2 SV=1	H	Coenzyme transport and metabolism	PREDICTED: magnesium-chelatase subunit ChlD, chloroplastic [Ziziphus jujuba]	molecular function: binding (GO:0005488);; biological process: metabolic process (GO:0008152);; biological process: cellular process (GO:0009987);; biological process: single-organism process (GO:0044699);; molecular function: catalytic activity (GO:0003824);; cellular component: cell (GO:0005623);; cellular component: organelle (GO:0043226);; cellular component: organelle part (GO:0044422);; cel…
Ziziphus_jujuba_newGene_141	1.45493	1.56285	3.25526	1.56587	1.62366	2.16331	2.45798	1.49648	0.924018	0.0571526	normal	0.0128204	1.03313	up	0.989239	0.0125934	normal	0.457432	0.333794	normal	0.701454	0.205847	normal	0.78102	-0.149676	normal	[H]	Coenzyme transport and metabolism	Cellular Component: cytoplasm (GO:0005737);; Biological Process: lipoate biosynthetic process (GO:0009107);; Biological Process: protein lipoylation (GO:0009249);; Molecular Function: octanoyltransferase activity (GO:0016415);; Molecular Function: ligase activity (GO:0016874);;	K03801|5.07169e-33|cmo:103489357|K03801 lipoyl(octanoyl) transferase [EC:2.3.1.181] | (RefSeq) plastidial lipoyltransferase 2-like	Lipoic acid metabolism (ko00785)	[CH]	Energy production and conversion;; Coenzyme transport and metabolism	--	Plastidial lipoyltransferase 2 OS=Arabidopsis thaliana OX=3702 GN=LIP2p PE=2 SV=1	H	Coenzyme transport and metabolism	PREDICTED: putative lipoyltransferase-like protein, chloroplastic [Ziziphus jujuba]	cellular component: cell (GO:0005623);; cellular component: cell part (GO:0044464);; biological process: metabolic process (GO:0008152);; biological process: cellular process (GO:0009987);; biological process: single-organism process (GO:0044699);; molecular function: catalytic activity (GO:0003824)
Ziziphus_jujuba_newGene_7194	0.939536	1.75958	2.68339	0.577485	0.643322	1.6985	1.98455	0.687139	0.152008	0.701766	normal	0.0012905	1.25989	up	0.460495	-0.435642	normal	9.99868e-05	1.24037	up	9.0118e-05	1.34342	up	0.910546	0.0860452	normal	--	--	Biological Process: defense response to other organism (GO:0098542);;	--	--	[R]	General function prediction only	Barwin family;; Barwin family	Wound-induced protein (Fragment) OS=Glycine max OX=3847 GN=WIN PE=2 SV=1	G	Carbohydrate transport and metabolism	pathogenesis-related protein PR-4B [Eutrema salsugineum]	biological process: response to stimulus (GO:0050896);; biological process: multi-organism process (GO:0051704)
Ziziphus_jujuba_newGene_511	3.08439	1.95896	3.40255	0.816983	2.2893	4.25117	1.90272	0.517871	0.203545	-0.578397	normal	0.995332	0.00367544	normal	0.00226154	-1.16627	down	0.399934	0.589691	normal	0.660339	-0.391101	normal	#N/A	#N/A	#N/A	[QR]	Secondary metabolites biosynthesis, transport and catabolism;; General function prediction only	Molecular Function: zinc ion binding (GO:0008270);; Molecular Function: oxidoreductase activity (GO:0016491);; Biological Process: oxidation-reduction process (GO:0055114);;	--	--	[R]	General function prediction only	--	2-alkenal reductase (NADP(+)-dependent) OS=Nicotiana tabacum OX=4097 GN=DBR PE=1 SV=1	S	Function unknown	PREDICTED: 2-alkenal reductase (NADP(+)-dependent)-like [Ziziphus jujuba]	molecular function: binding (GO:0005488);; molecular function: catalytic activity (GO:0003824);; biological process: metabolic process (GO:0008152);; biological process: single-organism process (GO:0044699)
Ziziphus_jujuba_newGene_3974	0.693033	1.36075	1.85787	2.54018	0.878171	1.5146	0.510363	3.29226	--	--	--	#N/A	#N/A	#N/A	0.0175827	1.0098	up	0.523541	0.508741	normal	#N/A	#N/A	#N/A	0.038503	1.05281	up	[QV]	Secondary metabolites biosynthesis, transport and catabolism;; Defense mechanisms	Molecular Function: monooxygenase activity (GO:0004497);; Molecular Function: iron ion binding (GO:0005506);; Cellular Component: integral component of membrane (GO:0016021);; Molecular Function: oxidoreductase activity, acting on paired donors, with incorporation or reduction of molecular oxygen (GO:0016705);; Molecular Function: heme binding (GO:0020037);; Biological Process: oxidation-reductio…	K15639|6.31635e-126|pper:PRUPE_ppa004328mg|K15639 PHYB activation tagged suppressor 1 [EC:1.14.-.-] | (RefSeq) hypothetical protein	Brassinosteroid biosynthesis (ko00905)	[QI]	Secondary metabolites biosynthesis, transport and catabolism;; Lipid transport and metabolism	Cytochrome P450	Cytochrome P450 CYP749A22 OS=Panax ginseng OX=4054 PE=2 SV=1	Q	Secondary metabolites biosynthesis, transport and catabolism	PREDICTED: cytochrome P450 CYP749A22-like [Ziziphus jujuba]	molecular function: catalytic activity (GO:0003824);; biological process: metabolic process (GO:0008152);; biological process: single-organism process (GO:0044699);; molecular function: binding (GO:0005488);; cellular component: membrane (GO:0016020);; cellular component: membrane part (GO:0044425)
Ziziphus_jujuba_newGene_2033	2.65077	1.04063	0.787499	1.79942	2.12489	0.889295	0.838369	1.01847	0.0339506	-1.09545	down	0.00370232	-1.57294	down	0.599324	-0.341652	normal	#N/A	#N/A	#N/A	#N/A	#N/A	#N/A	#N/A	#N/A	#N/A	--	--	--	K10727|6.2125e-06|ath:AT3G54710|K10727 chromatin licensing and DNA replication factor 1 | (RefSeq) CDT1B; CDT1-like protein B	--	[L]	Replication, recombination and repair	--	CDT1-like protein b OS=Arabidopsis thaliana OX=3702 GN=CDT1B PE=1 SV=1	--	--	CDT1-like protein b [Quercus suber]	--
Ziziphus_jujuba_newGene_4299	12.0043	31.5258	39.7551	14.8244	19.168	32.2022	48.3846	14.5192	0.000320829	1.21279	up	1.82627e-05	1.48092	up	0.783491	0.198269	normal	0.026556	0.680467	normal	0.00149874	1.10555	up	0.598459	-0.303371	normal	--	--	--	--	--	--	--	--	--	--	--	--	--
Ziziphus_jujuba_newGene_3815	0.582619	0.938874	1.3966	0.491588	0.815941	1.06382	1.49409	0.375498	--	--	--	0.00632015	1.12094	up	#N/A	#N/A	#N/A	0.710602	0.267762	normal	0.516679	0.534463	normal	#N/A	#N/A	#N/A	--	--	--	--	--	--	--	Domain of unknown function (DUF1985)	--	--	--	PREDICTED: uncharacterized protein LOC107419210 [Ziziphus jujuba]	--
Ziziphus_jujuba_newGene_7254	39.7426	14.0843	16.8094	24.7995	24.0199	20.6109	10.1395	22.9591	0.045888	-1.13152	down	0.0494359	-1.16063	down	0.545282	-0.382738	normal	0.734622	-0.215771	normal	0.101966	-1.15007	normal	0.982641	-0.0217414	normal	--	--	--	--	--	--	--	--	--	--	--	--	--
Ziziphus_jujuba_newGene_3433	12.8396	9.03654	0.468918	14.3514	14.3365	7.85684	0.612267	19.3315	0.00195966	-0.548359	normal	1.42461e-85	-4.7155	down	0.536225	0.136605	normal	2.70813e-05	-0.873318	normal	7.21997e-52	-4.49243	down	0.00241285	0.434981	normal	--	--	--	--	--	--	--	--	--	--	--	--	--
Ziziphus_jujuba_newGene_720	0.490414	1.5387	0.841584	0.35555	0.633075	1.28297	0.985555	0.384535	1.26675e-08	1.64829	up	0.3895	0.421096	normal	#N/A	#N/A	#N/A	0.0011068	1.0436	up	0.550697	0.32268	normal	0.405369	-0.43175	normal	--	--	Cellular Component: integral component of membrane (GO:0016021);;	K12349|0|pmum:103321371|K12349 neutral ceramidase [EC:3.5.1.23] | (RefSeq) neutral ceramidase-like	Sphingolipid metabolism (ko00600)	[T]	Signal transduction mechanisms	Neutral/alkaline non-lysosomal ceramidase, N-terminal;; Neutral/alkaline non-lysosomal ceramidase, C-terminal	Neutral ceramidase 2 OS=Arabidopsis thaliana OX=3702 GN=NCER2 PE=3 SV=1	S	Function unknown	Neutral/alkaline nonlysosomal ceramidase [Trema orientalis]	cellular component: membrane (GO:0016020);; cellular component: membrane part (GO:0044425)
Ziziphus_jujuba_newGene_3540	6.35127	14.8068	16.7015	16.5971	6.27906	22.722	25.2636	24.4147	0.0246979	0.994198	normal	0.0038008	1.15212	up	0.0888704	0.791125	normal	1.98563e-09	1.70868	up	1.36649e-07	1.73328	up	1.81593e-12	1.78245	up	--	--	--	--	--	--	--	--	--	S	Function unknown	PREDICTED: 23 kDa jasmonate-induced protein-like [Ziziphus jujuba]	--
Ziziphus_jujuba_newGene_2181	1.72258	4.63713	3.50918	3.67985	2.00505	4.49012	3.87949	3.64189	7.30173e-05	1.14791	up	0.00655905	0.85045	normal	0.00454078	0.731919	normal	0.0040226	0.953244	normal	0.0315969	0.707537	normal	0.0251106	0.79181	normal	--	--	--	--	--	[C]	Energy production and conversion	Cytochrome c oxidase subunit III	Cytochrome c oxidase subunit 3 OS=Vicia faba OX=3906 GN=COX3 PE=3 SV=1	C	Energy production and conversion	PREDICTED: uncharacterized protein LOC100854064 [Vitis vinifera]	--
Ziziphus_jujuba_newGene_369	0.540399	1.01171	1.68817	0.618985	1.12921	1.34947	2.61246	0.667889	--	--	--	0.0437243	1.10357	up	#N/A	#N/A	#N/A	0.897112	0.0913983	normal	0.195521	0.805844	normal	0.335808	-0.543753	normal	--	--	--	--	--	--	--	--	--	E	Amino acid transport and metabolism	PREDICTED: uncharacterized protein LOC107414690 [Ziziphus jujuba]	--
Ziziphus_jujuba_newGene_7275	0.530032	1.76532	1.52653	0.893347	0.567304	2.64922	1.43118	1.02404	0.00772509	1.33162	up	0.0298171	1.21027	up	0.496409	0.419377	normal	5.26303e-12	2.02621	up	0.0258223	1.0731	up	0.0389974	0.736795	normal	--		Molecular Function: nucleotide binding (GO:0000166);; Molecular Function: protein serine/threonine kinase activity (GO:0004674);; Cellular Component: plasma membrane (GO:0005886);; Biological Process: protein phosphorylation (GO:0006468);;	--	--	--	--	Protein kinase domain;; Protein tyrosine kinase;; D-mannose binding lectin	G-type lectin S-receptor-like serine/threonine-protein kinase RLK1 OS=Arabidopsis thaliana OX=3702 GN=RLK1 PE=2 SV=2	T	Signal transduction mechanisms	Putative receptor protein kinase ZmPK1 [Cajanus cajan]	molecular function: binding (GO:0005488);; molecular function: catalytic activity (GO:0003824);; biological process: metabolic process (GO:0008152);; biological process: cellular process (GO:0009987);; cellular component: cell (GO:0005623);; cellular component: membrane (GO:0016020);; cellular component: cell part (GO:0044464)
Ziziphus_jujuba_newGene_6417	1.56518	2.88509	3.55175	2.09421	1.53826	2.55281	2.86005	1.82411	0.00621632	0.77889	normal	2.13953e-05	1.00416	up	0.392827	0.346209	normal	0.00893733	0.672343	normal	0.0186226	0.693997	normal	0.531482	0.241268	normal	--	--	--	--	--	--	--	--	--	--	--	--	--
Ziziphus_jujuba_newGene_6596	0.214731	1.46762	0.943972	0.833558	0.672235	0.387208	1.26536	0.482443	7.83573e-07	2.14036	up	#N/A	#N/A	#N/A	#N/A	#N/A	#N/A	#N/A	#N/A	#N/A	0.378347	0.622563	normal	0.869812	-0.122978	normal	--	--	Molecular Function: translation initiation factor activity (GO:0003743);; Cellular Component: transcription factor TFIID complex (GO:0005669);; Biological Process: DNA-templated transcription, initiation (GO:0006352);; Biological Process: translational initiation (GO:0006413);; Biological Process: cytokinin-activated signaling pathway (GO:0009736);; Biological Process: jasmonic acid mediated sign…	K03126|2.29395e-16|tcc:TCM_029120|K03126 transcription initiation factor TFIID subunit 12 | (RefSeq) Transcription initiation factor TFIID subunit A isoform 1	Basal transcription factors (ko03022)	[K]	Transcription	--	Transcription initiation factor TFIID subunit 12b OS=Arabidopsis thaliana OX=3702 GN=TAF12B PE=1 SV=1	K	Transcription	PREDICTED: transcription initiation factor TFIID subunit 12b-like isoform X1 [Ziziphus jujuba]	molecular function: binding (GO:0005488);; biological process: metabolic process (GO:0008152);; biological process: cellular process (GO:0009987);; cellular component: cell (GO:0005623);; cellular component: membrane-enclosed lumen (GO:0031974);; cellular component: macromolecular complex (GO:0032991);; cellular component: organelle (GO:0043226);; cellular component: organelle part (GO:0044422);;…
Ziziphus_jujuba_newGene_3915	1.66273	0.696898	0.448457	1.70535	1.41195	0.394306	0.379614	1.40073	0.000788148	-1.16673	down	0.0354961	-1.48194	down	0.986039	0.0144235	normal	0.0230485	-1.35239	down	0.0153939	-1.63213	down	0.992336	-0.00854871	normal	--	--	--	--	--	--	--	--	--	S	Function unknown	PREDICTED: TMV resistance protein N-like [Ziziphus jujuba]	--
Ziziphus_jujuba_newGene_1968	0.677422	1.55959	3.32102	0.996822	0.254024	0.401816	1.88809	0.358019	--	--	--	8.94715e-05	1.88477	up	#N/A	#N/A	#N/A	#N/A	#N/A	#N/A	#N/A	#N/A	#N/A	#N/A	#N/A	#N/A	--	--	--	--	--	--	--	--	--	--	--	--	--
Ziziphus_jujuba_newGene_5457	2.15393	2.09577	16.4284	3.94054	2.49403	2.1648	15.0069	3.2179	--	--	--	4.31247e-13	2.5816	up	0.321489	0.528734	normal	#N/A	#N/A	#N/A	3.70402e-13	2.27899	up	0.552232	0.310923	normal	--	--	--	--	--	--	--	--	--	--	--	PREDICTED: tyrosine-specific transport protein-like [Ziziphus jujuba]	--
Ziziphus_jujuba_newGene_688	3.21272	1.05502	1.6586	1.06374	4.03314	1.22877	2.32578	0.870252	0.0125246	-1.24504	down	0.0773439	-0.894709	normal	0.0257492	-0.948047	normal	2.50385e-05	-1.62139	down	0.0971733	-0.854468	normal	7.9988e-05	-1.59683	down	--	--	--	--	--	--	--	--	--	--	--	--	--
Ziziphus_jujuba_newGene_3093	5.18416	0.658211	1.25468	1.54289	6.03547	0.501672	0.611441	1.06178	0.0367008	-1.30833	down	0.177985	-1.14587	normal	0.164794	-0.684097	normal	2.56092e-14	-3.09912	down	4.95429e-21	-3.23234	down	0.164333	-0.717882	normal	[K]	Transcription	Molecular Function: DNA binding (GO:0003677);; Molecular Function: DNA-directed 5'-3' RNA polymerase activity (GO:0003899);; Biological Process: transcription, DNA-templated (GO:0006351);; Cellular Component: chloroplast (GO:0009507);; Molecular Function: ribonucleoside binding (GO:0032549);;	K03043|9.13531e-132|aly:ARALYDRAFT_893971|K03043 DNA-directed RNA polymerase subunit beta [EC:2.7.7.6] | (RefSeq) hypothetical protein	Purine metabolism (ko00230);; Pyrimidine metabolism (ko00240);; RNA polymerase (ko03020)	--	--	RNA polymerase Rpb1, domain 1;; RNA polymerase Rpb2, domain 7	DNA-directed RNA polymerase subunit beta&apos; OS=Populus trichocarpa OX=3694 GN=rpoC1 PE=3 SV=1	K	Transcription	hypothetical protein ARALYDRAFT_893971 [Arabidopsis lyrata subsp. lyrata]	molecular function: binding (GO:0005488);; molecular function: catalytic activity (GO:0003824);; biological process: metabolic process (GO:0008152);; biological process: cellular process (GO:0009987);; cellular component: cell (GO:0005623);; cellular component: organelle (GO:0043226);; cellular component: cell part (GO:0044464)
Ziziphus_jujuba_newGene_2189	0.481857	9.87451	7.08177	0.648671	0.511471	5.85012	10.1561	0.546949	2.91242e-11	3.20404	up	4.2116e-07	2.95375	up	0.727531	0.249992	normal	3.31479e-06	2.44936	up	1.15149e-07	3.25188	up	0.92573	0.0838326	normal	--	--	Molecular Function: DNA binding (GO:0003677);; Molecular Function: transcription factor activity, sequence-specific DNA binding (GO:0003700);; Cellular Component: nucleus (GO:0005634);; Biological Process: regulation of transcription, DNA-templated (GO:0006355);; Molecular Function: protein dimerization activity (GO:0046983);;	K09264|1.15392e-19|tcc:TCM_007324|K09264 MADS-box transcription factor, plant | (RefSeq) AGAMOUS-like 16	--	[K]	Transcription	--	Agamous-like MADS-box protein AGL16 OS=Arabidopsis thaliana OX=3702 GN=AGL16 PE=1 SV=1	K	Transcription	AGAMOUS-like 16 [Theobroma cacao]	molecular function: binding (GO:0005488);; molecular function: nucleic acid binding transcription factor activity (GO:0001071);; biological process: biological regulation (GO:0065007);; cellular component: cell (GO:0005623);; cellular component: organelle (GO:0043226);; cellular component: cell part (GO:0044464)
Ziziphus_jujuba_newGene_1766	9.77976	2.76827	7.33161	3.87057	10.3087	4.17596	1.61349	4.07159	2.85953e-05	-1.68633	down	0.626388	-0.43474	normal	0.298454	-0.55771	normal	2.13097e-05	-1.28945	down	1.51539e-34	-2.64854	down	5.3447e-06	-1.2243	down	[C]	Energy production and conversion	Cellular Component: photosystem II (GO:0009523);; Cellular Component: chloroplast thylakoid membrane (GO:0009535);; Biological Process: photosynthetic electron transport in photosystem II (GO:0009772);; Cellular Component: integral component of membrane (GO:0016021);; Molecular Function: chlorophyll binding (GO:0016168);; Biological Process: protein-chromophore linkage (GO:0018298);; Molecular Fu…	K02704|0|sot:4099870|K02704 photosystem II CP47 chlorophyll apoprotein | (RefSeq) psbB, SotuCp048; photosystem II P680 chlorophyll A apoprotein	Photosynthesis (ko00195)	--	--	Photosystem II protein;; RNA polymerase Rpb3/RpoA insert domain;; Bacterial RNA polymerase, alpha chain C terminal domain;; RNA polymerase Rpb3/Rpb11 dimerisation domain;; Cytochrome b/b6/petB;; Cytochrome b(N-terminal)/b6/petB;; Clp protease;; Ribosomal protein L20;; Ribosomal protein S18;; Cytochrome b(C-terminal)/b6/petD;; Photosystem II 10 kDa phosphoprotein;; Ribosomal protein S11;; Ribosoma…	Photosystem II CP47 reaction center protein OS=Nicotiana tabacum OX=4097 GN=psbB PE=3 SV=1	S	Function unknown	uncharacterized protein LOC111286849 [Durio zibethinus]	cellular component: cell (GO:0005623);; cellular component: membrane (GO:0016020);; cellular component: macromolecular complex (GO:0032991);; cellular component: membrane part (GO:0044425);; cellular component: cell part (GO:0044464);; cellular component: organelle (GO:0043226);; cellular component: organelle part (GO:0044422);; biological process: metabolic process (GO:0008152);; biological proc…
Ziziphus_jujuba_newGene_6944	3.02353	2.07271	1.62585	2.75658	3.50779	1.51339	1.69009	2.96945	0.0788233	-0.623996	normal	0.00324334	-1.01431	down	0.757399	-0.202452	normal	0.0411919	-0.972174	normal	0.000227839	-1.10231	down	0.58561	-0.235268	normal	[O]	Posttranslational modification, protein turnover, chaperones	Molecular Function: nucleotide binding (GO:0000166);; Molecular Function: ATP-dependent peptidase activity (GO:0004176);; Cellular Component: mitochondrial inner membrane (GO:0005743);; Biological Process: protein complex assembly (GO:0006461);; Biological Process: mitochondrial fusion (GO:0008053);; Molecular Function: metallopeptidase activity (GO:0008237);; Cellular Component: chloroplast thyl…	K08956|5.16081e-65|sind:105174460|K08956 AFG3 family protein [EC:3.4.24.-] | (RefSeq) ATP-dependent zinc metalloprotease FTSH 8, mitochondrial-like	--	[O]	Posttranslational modification, protein turnover, chaperones	RNA recognition motif. (a.k.a. RRM, RBD, or RNP domain)	ATP-dependent zinc metalloprotease FTSH 10, mitochondrial OS=Arabidopsis thaliana OX=3702 GN=FTSH10 PE=1 SV=1	O	Posttranslational modification, protein turnover, chaperones	ATP-dependent zinc metalloprotease FTSH 8, mitochondrial isoform X1 [Sesamum indicum]	molecular function: binding (GO:0005488);; molecular function: catalytic activity (GO:0003824);; biological process: metabolic process (GO:0008152);; cellular component: cell (GO:0005623);; cellular component: membrane (GO:0016020);; cellular component: organelle (GO:0043226);; cellular component: organelle part (GO:0044422);; cellular component: cell part (GO:0044464);; biological process: cellu…
Ziziphus_jujuba_newGene_2927	3.27744	2.49756	1.53108	2.83566	2.75011	2.21563	1.42527	2.98514	0.367788	-0.412178	normal	0.000629542	-1.20475	down	0.792609	-0.199218	normal	0.454479	-0.325078	normal	0.014742	-1.05211	down	0.900101	0.0754887	normal	--	--	--	--	--	--	--	--	Disease resistance-like protein DSC1 OS=Arabidopsis thaliana OX=3702 GN=DSC1 PE=1 SV=1	S	Function unknown	PREDICTED: disease resistance protein LAZ5-like [Ziziphus jujuba]	--
Ziziphus_jujuba_newGene_3200	1.56809	0.638575	0.764065	0.83405	0.664812	0.483043	0.50578	0.627888	0.0284212	-1.06505	down	0.0589446	-1.00946	normal	0.202399	-0.618638	normal	#N/A	#N/A	#N/A	#N/A	#N/A	#N/A	0.955872	-0.049777	normal	--	--	Biological Process: flavonoid biosynthetic process (GO:0009813);; Cellular Component: intracellular membrane-bounded organelle (GO:0043231);; Biological Process: flavonoid glucuronidation (GO:0052696);; Molecular Function: quercetin 3-O-glucosyltransferase activity (GO:0080043);; Molecular Function: quercetin 7-O-glucosyltransferase activity (GO:0080044);;	K17193|1.54987e-82|egr:104450111|K17193 anthocyanidin 3-O-glucoside 2'''-O-xylosyltransferase [EC:2.4.2.51] | (RefSeq) anthocyanidin 3-O-glucoside 2'''-O-xylosyltransferase	Anthocyanin biosynthesis (ko00942)	[GC]	Carbohydrate transport and metabolism;; Energy production and conversion	--	UDP-glycosyltransferase 79B3 OS=Arabidopsis thaliana OX=3702 GN=UGT79B3 PE=2 SV=1	S	Function unknown	PREDICTED: UDP-glycosyltransferase 79B9-like [Ziziphus jujuba]	biological process: metabolic process (GO:0008152);; cellular component: cell (GO:0005623);; cellular component: organelle (GO:0043226);; cellular component: cell part (GO:0044464);; biological process: cellular process (GO:0009987);; biological process: single-organism process (GO:0044699);; molecular function: catalytic activity (GO:0003824)
Ziziphus_jujuba_newGene_1768	0.971573	0.110706	0.624288	0.300566	1.40804	0.268137	0.086827	0.220875	0.000278482	-1.90568	down	0.573364	-0.495021	normal	0.227771	-0.614823	normal	9.75819e-06	-1.97723	down	7.50397e-08	-3.18345	down	2.10039e-14	-2.25707	down	[C]	Energy production and conversion	Cellular Component: photosystem II (GO:0009523);; Cellular Component: chloroplast thylakoid membrane (GO:0009535);; Biological Process: photosynthetic electron transport in photosystem II (GO:0009772);; Cellular Component: integral component of membrane (GO:0016021);; Molecular Function: chlorophyll binding (GO:0016168);; Biological Process: protein-chromophore linkage (GO:0018298);; Molecular Fu…	K02704|0|adu:107466285|K02704 photosystem II CP47 chlorophyll apoprotein | (RefSeq) photosystem II CP47 reaction center protein-like	Photosynthesis (ko00195)	--	--	Photosystem II protein;; Photosystem II protein;; Cytochrome b/b6/petB;; Cytochrome b(N-terminal)/b6/petB;; Cytochrome b(C-terminal)/b6/petD;; Photosystem II 10 kDa phosphoprotein	Photosystem II CP47 reaction center protein OS=Daucus carota OX=4039 GN=psbB PE=3 SV=1	S	Function unknown	Photosystem II CP47 reaction center protein [Capsicum baccatum]	cellular component: cell (GO:0005623);; cellular component: membrane (GO:0016020);; cellular component: macromolecular complex (GO:0032991);; cellular component: membrane part (GO:0044425);; cellular component: cell part (GO:0044464);; cellular component: organelle (GO:0043226);; cellular component: organelle part (GO:0044422);; biological process: metabolic process (GO:0008152);; biological proc…
Ziziphus_jujuba_newGene_7265	7.51634	3.73326	13.3846	2.95825	5.17194	8.86651	17.1726	2.31797	0.000106561	-1.00893	down	0.0975143	0.636336	normal	0.00162463	-1.05598	down	0.325402	0.591447	normal	0.136074	1.15372	normal	0.169422	-0.735132	normal	[G]	Carbohydrate transport and metabolism	Biological Process: carbohydrate metabolic process (GO:0005975);; Molecular Function: beta-glucosidase activity (GO:0008422);; Biological Process: response to salt stress (GO:0009651);; Biological Process: response to hormone (GO:0009725);; Biological Process: glucosinolate catabolic process (GO:0019762);;	--	--	[G]	Carbohydrate transport and metabolism	Glycosyl hydrolase family 1	Beta-glucosidase 26 OS=Oryza sativa subsp. japonica OX=39947 GN=BGLU26 PE=1 SV=1	G	Carbohydrate transport and metabolism	non-cyanogenic beta-glucosidase-like [Prunus avium]	biological process: metabolic process (GO:0008152);; molecular function: catalytic activity (GO:0003824);; biological process: response to stimulus (GO:0050896);; biological process: cellular process (GO:0009987);; biological process: single-organism process (GO:0044699)
Ziziphus_jujuba_newGene_2667	6.39714	3.88933	0.972406	4.32085	8.29966	2.11065	1.38573	2.23903	0.0416915	-0.714442	normal	6.908e-22	-2.72462	down	0.364109	-0.443547	normal	9.03955e-06	-1.7614	down	4.25242e-11	-2.54691	down	0.608204	-0.254077	normal	--	--	--	--	--	--	--	--	--	--	--	--	--
Ziziphus_jujuba_newGene_1907	2.09394	4.89113	5.65324	2.74797	2.75506	4.43183	5.24409	3.44692	1.53634e-13	1.13922	up	1.02608e-23	1.27452	up	0.331168	0.331567	normal	8.08487e-06	0.644389	normal	1.31109e-06	0.742273	normal	0.0773445	0.328605	normal	--	--	Cellular Component: integral component of membrane (GO:0016021);;	--	--	--	--	--	--	S	Function unknown	hypothetical protein GLYMA_08G038000 [Glycine max]	cellular component: membrane (GO:0016020);; cellular component: membrane part (GO:0044425)
Ziziphus_jujuba_newGene_1777	19.7144	1.97352	2.94372	9.40603	5.85219	2.90736	2.89426	7.04687	4.65529e-26	-3.07933	down	5.19913e-19	-2.73794	down	0.0367885	-0.807378	normal	0.0315609	-0.926966	normal	0.0367192	-1.07827	down	0.715105	0.220324	normal	[G]	Carbohydrate transport and metabolism	Molecular Function: zinc ion binding (GO:0008270);; Molecular Function: cinnamyl-alcohol dehydrogenase activity (GO:0045551);; Molecular Function: mannitol dehydrogenase activity (GO:0046029);; Molecular Function: sinapyl alcohol dehydrogenase activity (GO:0052747);; Biological Process: oxidation-reduction process (GO:0055114);;	K00083|5.20502e-100|fve:101297378|K00083 cinnamyl-alcohol dehydrogenase [EC:1.1.1.195] | (RefSeq) probable mannitol dehydrogenase	Phenylpropanoid biosynthesis (ko00940)	[Q]	Secondary metabolites biosynthesis, transport and catabolism	Alcohol dehydrogenase GroES-like domain;; Zinc-binding dehydrogenase	Probable mannitol dehydrogenase OS=Fragaria ananassa OX=3747 GN=CAD PE=2 SV=1	C	Energy production and conversion	PREDICTED: probable mannitol dehydrogenase isoform X1 [Ziziphus jujuba]	molecular function: binding (GO:0005488);; molecular function: catalytic activity (GO:0003824);; biological process: metabolic process (GO:0008152);; biological process: single-organism process (GO:0044699)
Ziziphus_jujuba_newGene_3511	0.396211	1.24794	1.37544	0.379878	0.476826	1.1235	1.27426	0.349364	9.01206e-08	1.47927	up	1.24782e-08	1.57379	up	0.941971	-0.0632605	normal	3.58283e-11	1.17463	up	5.62123e-10	1.21442	up	0.306606	-0.38106	normal	--	--	--	--	--	--	--	--	Putative disease resistance protein RGA1 OS=Solanum bulbocastanum OX=147425 GN=RGA1 PE=2 SV=2	S	Function unknown	PREDICTED: putative disease resistance protein RGA1 [Ziziphus jujuba]	--
Ziziphus_jujuba_newGene_2790	3.5437	6.63547	7.57346	5.90305	4.82078	7.44298	9.38615	8.4359	2.48891e-05	0.843321	normal	1.30852e-10	1.14278	up	8.28582e-05	0.758622	normal	0.0660676	0.461794	normal	0.0958803	0.578085	normal	0.0610737	0.503209	normal	--	--	Biological Process: ribosomal small subunit assembly (GO:0000028);; Biological Process: rRNA processing (GO:0006364);; Cellular Component: CURI complex (GO:0032545);; Cellular Component: UTP-C complex (GO:0034456);;	K14545|2.05832e-36|vvi:100265155|K14545 ribosomal RNA-processing protein 7 | (RefSeq) protein FAM133A	Ribosome biogenesis in eukaryotes (ko03008)	[A]	RNA processing and modification	--	--	J	Translation, ribosomal structure and biogenesis	hypothetical protein VITISV_022290 [Vitis vinifera]	biological process: cellular process (GO:0009987);; biological process: cellular component organization or biogenesis (GO:0071840);; biological process: metabolic process (GO:0008152);; cellular component: cell (GO:0005623);; cellular component: macromolecular complex (GO:0032991);; cellular component: organelle (GO:0043226);; cellular component: organelle part (GO:0044422);; cellular component: …
Ziziphus_jujuba_newGene_7540	4.29046	1.49317	3.49429	1.52678	3.54426	1.2693	3.46764	2.21725	0.0150008	-1.22963	down	0.506268	-0.386346	normal	0.0245394	-0.943686	normal	8.83539e-06	-1.40456	down	0.714717	-0.200293	normal	0.0910191	-0.582808	normal	--	--	--	--	--	--	--	--	--	S	Function unknown	hypothetical protein BVRB_2g038920 [Beta vulgaris subsp. vulgaris]	--
Ziziphus_jujuba_newGene_394	19.0865	76.985	128.209	16.7061	32.7561	95.2739	98.9465	18.4641	2.06005e-06	1.72268	up	1.82442e-11	2.42217	up	0.868853	-0.140419	normal	2.78242e-06	1.41472	up	0.000163065	1.34511	up	0.0855193	-0.679955	normal	[I]	Lipid transport and metabolism	Molecular Function: transferase activity (GO:0016740);;	--	--	--	--	SAM dependent carboxyl methyltransferase	Probable S-adenosylmethionine-dependent methyltransferase At5g38100 OS=Arabidopsis thaliana OX=3702 GN=At5g38100 PE=2 SV=1	S	Function unknown	PREDICTED: probable S-adenosylmethionine-dependent methyltransferase At5g38100 [Ziziphus jujuba]	molecular function: catalytic activity (GO:0003824)
Ziziphus_jujuba_newGene_3425	12.0651	5.28547	5.13712	9.10962	6.52447	2.60019	2.42793	5.64059	0.0201558	-1.03934	down	0.0011484	-1.26513	down	0.133335	-0.394326	normal	0.000403782	-1.24258	down	1.15915e-05	-1.51569	down	0.772519	-0.161485	normal	--	--	--	--	--	--	--	--	--	--	--	PREDICTED: UPF0481 protein At3g47200-like [Ziziphus jujuba]	--
Ziziphus_jujuba_newGene_3178	3.01419	1.81092	1.26778	2.42524	2.24269	1.96505	2.11003	1.93102	0.372894	-0.571804	normal	0.017725	-1.22503	down	0.561653	-0.279646	normal	0.709944	-0.19738	normal	0.720642	-0.241221	normal	0.772938	-0.170141	normal	--	--	--	--	--	--	--	Fasciclin domain	--	S	Function unknown	PREDICTED: uncharacterized protein LOC107433149 [Ziziphus jujuba]	--
Ziziphus_jujuba_newGene_1998	0.539175	1.44836	1.19651	0.624257	1.03472	1.13988	1.0936	0.667085	0.0232095	1.22561	up	0.12467	1.04216	normal	0.910499	0.103042	normal	0.735152	-0.25055	normal	0.529278	-0.514645	normal	0.427861	-0.496583	normal	--	--	--	--	--	[R]	General function prediction only	--	Pentatricopeptide repeat-containing protein At3g53170 OS=Arabidopsis thaliana OX=3702 GN=At3g53170 PE=3 SV=1	S	Function unknown	PREDICTED: pentatricopeptide repeat-containing protein At3g53170 [Vitis vinifera]	--
Ziziphus_jujuba_newGene_4572	0.372451	0.986632	1.18603	0.614791	0.674917	1.16617	1.2036	0.409828	0.0133898	1.103	up	0.000225757	1.50471	up	#N/A	#N/A	#N/A	0.307341	0.416853	normal	0.544735	0.365295	normal	0.23044	-0.551148	normal	--	--	--	--	--	[T]	Signal transduction mechanisms	NB-ARC domain;; NACHT domain	Probable disease resistance protein At1g61190 OS=Arabidopsis thaliana OX=3702 GN=At1g61190 PE=3 SV=1	S	Function unknown	PREDICTED: uncharacterized protein LOC107435949 isoform X2 [Ziziphus jujuba]	--
Ziziphus_jujuba_newGene_5036	0.630321	0.243219	0.753428	0.211901	0.293636	0.507651	0.38722	0.109932	0.00534177	-1.24422	down	0.964002	0.0475044	normal	0.253862	-0.590492	normal	0.545088	0.479568	normal	#N/A	#N/A	#N/A	#N/A	#N/A	#N/A	--	--	Molecular Function: nucleocytoplasmic transporter activity (GO:0005487);; Molecular Function: protein binding (GO:0005515);; Cellular Component: nuclear pore (GO:0005643);; Cellular Component: nucleolus (GO:0005730);; Cellular Component: cytosol (GO:0005829);; Biological Process: protein import into nucleus (GO:0006606);; Biological Process: mitotic spindle assembly checkpoint (GO:0007094);; Cell…	K09291|8.11626e-26|eus:EUTSA_v10017995mg|K09291 nucleoprotein TPR | (RefSeq) hypothetical protein	RNA transport (ko03013)	[S]	Function unknown	--	Nuclear-pore anchor OS=Arabidopsis thaliana OX=3702 GN=NUA PE=1 SV=1	U	Intracellular trafficking, secretion, and vesicular transport	PREDICTED: nuclear-pore anchor [Ziziphus jujuba]	molecular function: transporter activity (GO:0005215);; biological process: localization (GO:0051179);; molecular function: binding (GO:0005488);; cellular component: cell (GO:0005623);; cellular component: macromolecular complex (GO:0032991);; cellular component: organelle (GO:0043226);; cellular component: organelle part (GO:0044422);; cellular component: cell part (GO:0044464);; biological pro…
Ziziphus_jujuba_newGene_2256	1.76558	1.17181	0.931608	2.02845	1.70104	1.23308	2.69378	2.1693	0.718444	-0.281184	normal	0.0317717	-1.13405	down	0.930342	0.0760866	normal	0.551201	-0.369005	normal	0.45918	0.313787	normal	0.945841	0.0480282	normal	[C]	Energy production and conversion	Molecular Function: cytochrome-c oxidase activity (GO:0004129);; Cellular Component: mitochondrial inner membrane (GO:0005743);; Cellular Component: integral component of membrane (GO:0016021);; Biological Process: aerobic electron transport chain (GO:0019646);; Biological Process: hydrogen ion transmembrane transport (GO:1902600);;	K02262|3.82186e-29|mtr:A0S16_gp08|K02262 cytochrome c oxidase subunit 3 | (RefSeq) cox3; cytochrome c oxidase subunit 3	Oxidative phosphorylation (ko00190)	[C]	Energy production and conversion	Cytochrome c oxidase subunit III	Cytochrome c oxidase subunit 3 OS=Vicia faba OX=3906 GN=COX3 PE=3 SV=1	C	Energy production and conversion	hypothetical protein LR48_Vigan98s000600 [Vigna angularis]	molecular function: catalytic activity (GO:0003824);; molecular function: transporter activity (GO:0005215);; molecular function: electron carrier activity (GO:0009055);; biological process: metabolic process (GO:0008152);; biological process: single-organism process (GO:0044699);; biological process: localization (GO:0051179);; cellular component: cell (GO:0005623);; cellular component: membrane…
Ziziphus_jujuba_newGene_3117	0.273249	2.48761	1.86978	0.545914	0.120684	2.29303	1.79238	0.532053	8.34772e-10	2.52202	up	#N/A	#N/A	#N/A	#N/A	#N/A	#N/A	1.04124e-15	3.41458	up	5.84389e-08	2.97376	up	#N/A	#N/A	#N/A	--	--	--	--	--	--	--	Cysteine-rich TM module stress tolerance	--	--	--	hypothetical protein PanWU01x14_058750 [Parasponia andersonii]	--
Ziziphus_jujuba_newGene_1699	11.4733	1.62066	4.11109	2.01959	13.8882	2.47491	1.09583	3.04053	0.000234497	-1.9415	down	0.25005	-0.974108	normal	0.0205865	-0.987692	normal	8.88187e-40	-2.44986	down	1.01364e-66	-3.67025	down	4.61857e-15	-1.97066	down	[C]	Energy production and conversion	Molecular Function: cytochrome-c oxidase activity (GO:0004129);; Cellular Component: mitochondrial inner membrane (GO:0005743);; Cellular Component: integral component of membrane (GO:0016021);; Biological Process: aerobic electron transport chain (GO:0019646);; Biological Process: hydrogen ion transmembrane transport (GO:1902600);;	K02262|1.81022e-178|mtr:A0S16_gp08|K02262 cytochrome c oxidase subunit 3 | (RefSeq) cox3; cytochrome c oxidase subunit 3	Oxidative phosphorylation (ko00190)	[C]	Energy production and conversion	Cytochrome c oxidase subunit III;; Mitochondrial domain of unknown function (DUF1082);; Plant ATP synthase F0	Cytochrome c oxidase subunit 3 OS=Vicia faba OX=3906 GN=COX3 PE=3 SV=1	C	Energy production and conversion	cytochrome oxidase subunit 3 (mitochondrion) [Cocos nucifera]	molecular function: catalytic activity (GO:0003824);; molecular function: transporter activity (GO:0005215);; molecular function: electron carrier activity (GO:0009055);; biological process: metabolic process (GO:0008152);; biological process: single-organism process (GO:0044699);; biological process: localization (GO:0051179);; cellular component: cell (GO:0005623);; cellular component: membrane…
Ziziphus_jujuba_newGene_7733	16.8825	27.8954	9.23397	10.3507	15.563	19.8143	5.87463	13.1415	0.239225	0.51856	normal	0.0100175	-1.03128	down	0.175662	-0.609425	normal	0.123423	0.306455	normal	3.86276e-06	-1.47284	down	0.732152	-0.157232	normal	--	--	Molecular Function: transporter activity (GO:0005215);; Biological Process: transport (GO:0006810);; Cellular Component: integral component of membrane (GO:0016021);;	K15283|1.15042e-85|pper:PRUPE_ppa009490mg|K15283 solute carrier family 35, member E1 | (RefSeq) hypothetical protein	--	[GE]	Carbohydrate transport and metabolism;; Amino acid transport and metabolism	Triose-phosphate Transporter family;; EamA-like transporter family;; Triose-phosphate Transporter family	Phosphoenolpyruvate/phosphate translocator 1, chloroplastic OS=Arabidopsis thaliana OX=3702 GN=PPT1 PE=1 SV=1	S	Function unknown	phosphoenolpyruvate/phosphate translocator 2, chloroplastic [Jatropha curcas]	molecular function: transporter activity (GO:0005215);; biological process: localization (GO:0051179);; cellular component: membrane (GO:0016020);; cellular component: membrane part (GO:0044425)
Ziziphus_jujuba_newGene_481	1.00691	2.18512	2.71832	1.11774	1.02929	1.81933	3.99542	1.02015	1.6909e-07	1.04813	up	3.88685e-05	1.26026	up	0.70891	0.164914	normal	0.0838354	0.710627	normal	2.55257e-13	1.72718	up	0.994641	0.00355238	normal	--	--	--	--	--	--	--	--	--	--	--	--	--
Ziziphus_jujuba_newGene_7028	3.19178	1.32609	2.063	1.79249	2.57816	1.23563	0.865161	1.45719	0.0232498	-1.07657	down	0.329889	-0.63783	normal	0.319354	-0.531456	normal	0.000133956	-1.0387	down	4.45354e-07	-1.66081	down	0.033567	-0.70191	normal	[J]	Translation, ribosomal structure and biogenesis	Molecular Function: structural constituent of ribosome (GO:0003735);; Cellular Component: mitochondrion (GO:0005739);; Biological Process: translation (GO:0006412);; Cellular Component: chloroplast (GO:0009507);; Cellular Component: small ribosomal subunit (GO:0015935);; Molecular Function: rRNA binding (GO:0019843);;	K02986|3.98387e-130|pmum:18668028|K02986 small subunit ribosomal protein S4 | (RefSeq) rps4, CP95_p065; ribosomal protein S4	Ribosome (ko03010)	[J]	Translation, ribosomal structure and biogenesis	Ribosomal protein S4/S9 N-terminal domain;; S4 domain	30S ribosomal protein S4, chloroplastic OS=Morus indica OX=248361 GN=rps4 PE=3 SV=1	J	Translation, ribosomal structure and biogenesis	ribosomal protein S4 (chloroplast) [Ziziphus jujuba]	molecular function: structural molecule activity (GO:0005198);; cellular component: cell (GO:0005623);; cellular component: organelle (GO:0043226);; cellular component: cell part (GO:0044464);; biological process: metabolic process (GO:0008152);; biological process: cellular process (GO:0009987);; cellular component: macromolecular complex (GO:0032991);; cellular component: organelle part (GO:004…
Ziziphus_jujuba_newGene_7777	101.454	41.2209	11.314	113.189	104.685	32.3216	11.8445	120.268	2.60258e-43	-1.34417	down	2.7391e-249	-3.29198	down	0.281882	0.135995	normal	7.23652e-76	-1.71669	down	5.98387e-92	-3.28051	down	0.0241406	0.213961	normal	[QR]	Secondary metabolites biosynthesis, transport and catabolism;; General function prediction only	Molecular Function: zinc ion binding (GO:0008270);; Molecular Function: oxidoreductase activity (GO:0016491);; Biological Process: oxidation-reduction process (GO:0055114);;	--	--	[R]	General function prediction only	--	2-alkenal reductase (NADP(+)-dependent) OS=Nicotiana tabacum OX=4097 GN=DBR PE=1 SV=1	S	Function unknown	PREDICTED: 2-alkenal reductase (NADP(+)-dependent)-like [Ziziphus jujuba]	molecular function: binding (GO:0005488);; molecular function: catalytic activity (GO:0003824);; biological process: metabolic process (GO:0008152);; biological process: single-organism process (GO:0044699)
Ziziphus_jujuba_newGene_1787	8.2056	1.76361	0.266265	9.82301	4.43269	1.57256	0.363484	8.62712	0.000199842	-1.75853	down	2.02506e-06	-3.23914	down	0.84899	0.157231	normal	0.0509024	-1.14906	normal	0.00400941	-2.26404	down	0.217975	0.655538	normal	[G]	Carbohydrate transport and metabolism	Molecular Function: zinc ion binding (GO:0008270);; Molecular Function: cinnamyl-alcohol dehydrogenase activity (GO:0045551);; Molecular Function: sinapyl alcohol dehydrogenase activity (GO:0052747);; Biological Process: oxidation-reduction process (GO:0055114);;	K00083|6.1485e-33|pmum:103335223|K00083 cinnamyl-alcohol dehydrogenase [EC:1.1.1.195] | (RefSeq) probable mannitol dehydrogenase	Phenylpropanoid biosynthesis (ko00940)	[Q]	Secondary metabolites biosynthesis, transport and catabolism	Alcohol dehydrogenase GroES-like domain	Probable mannitol dehydrogenase OS=Fragaria ananassa OX=3747 GN=CAD PE=2 SV=1	C	Energy production and conversion	PREDICTED: probable mannitol dehydrogenase isoform X1 [Ziziphus jujuba]	molecular function: binding (GO:0005488);; molecular function: catalytic activity (GO:0003824);; biological process: metabolic process (GO:0008152);; biological process: single-organism process (GO:0044699)
Ziziphus_jujuba_newGene_4732	6.32927	1.28923	3.24699	2.06572	6.38954	1.6742	0.835696	1.56978	9.14826e-05	-1.83388	down	0.398697	-0.725882	normal	0.128072	-0.741967	normal	5.05805e-09	-1.82851	down	9.94285e-27	-2.9917	down	9.06915e-08	-1.70239	down	[J]	Translation, ribosomal structure and biogenesis	Biological Process: mRNA processing (GO:0006397);; Cellular Component: chloroplast (GO:0009507);;	K20000|6.51386e-85|pmum:18667994|K20000 maturase K | (RefSeq) matK, CP95_p086; maturase K	--	--	--	MatK/TrnK amino terminal region;; Ribosomal protein S16	Maturase K OS=Rhamnus cathartica OX=3610 GN=matK PE=3 SV=1	A	RNA processing and modification	maturase K (chloroplast) [Ziziphus jujuba]	biological process: metabolic process (GO:0008152);; biological process: cellular process (GO:0009987);; cellular component: cell (GO:0005623);; cellular component: organelle (GO:0043226);; cellular component: cell part (GO:0044464)
Ziziphus_jujuba_newGene_6968	2.11146	16.1859	17.676	1.47981	1.76757	15.646	25.2396	1.88485	9.92165e-11	2.45266	up	1.75623e-15	2.72581	up	0.758537	-0.235817	normal	7.4373e-27	2.91719	up	4.98016e-37	3.49932	up	0.923888	0.078683	normal	--	--	--	--	--	--	--	--	--	--	--	--	--
Ziziphus_jujuba_newGene_3131	2.37271	4.00038	5.77647	2.82381	3.01326	1.83345	4.69297	3.17431	0.0470106	0.671937	normal	6.32795e-05	1.09237	up	0.880487	0.134768	normal	0.419305	-0.529486	normal	0.114537	0.558602	normal	0.85132	0.102495	normal	[J]	Translation, ribosomal structure and biogenesis	Biological Process: translational termination (GO:0006415);; Cellular Component: chloroplast (GO:0009507);; Biological Process: chloroplast organization (GO:0009658);; Biological Process: thylakoid membrane organization (GO:0010027);; Molecular Function: translation release factor activity, codon specific (GO:0016149);; Biological Process: plastid translation (GO:0032544);; Molecular Function: ri…	K02835|1.8382e-13|osa:4351050|K02835 peptide chain release factor 1 | (RefSeq) peptide chain release factor APG3, chloroplastic	--	--	--	--	Peptide chain release factor APG3, chloroplastic OS=Arabidopsis thaliana OX=3702 GN=APG3 PE=2 SV=1	J	Translation, ribosomal structure and biogenesis	PREDICTED: protein ZINC INDUCED FACILITATOR-LIKE 1-like [Ziziphus jujuba]	biological process: cellular process (GO:0009987);; biological process: single-organism process (GO:0044699);; biological process: cellular component organization or biogenesis (GO:0071840);; cellular component: cell (GO:0005623);; cellular component: organelle (GO:0043226);; cellular component: cell part (GO:0044464);; molecular function: binding (GO:0005488);; biological process: metabolic proc…
Ziziphus_jujuba_newGene_3164	0.201444	1.03009	1.22535	0.316639	0.18148	0.732655	1.06092	0.232025	0.0585384	1.19546	normal	0.00123617	1.94776	up	0.860135	0.147383	normal	0.00169223	1.68789	up	0.000135189	2.15179	up	#N/A	#N/A	#N/A	--	--	Biological Process: defense response (GO:0006952);; Molecular Function: ADP binding (GO:0043531);;	K13459|1.6017e-30|vvi:100252193|K13459 disease resistance protein RPS2 | (RefSeq) disease resistance protein At4g27190	Plant-pathogen interaction (ko04626)	[T]	Signal transduction mechanisms	--	Disease resistance protein At4g27190 OS=Arabidopsis thaliana OX=3702 GN=At4g27190 PE=2 SV=1	S	Function unknown	PREDICTED: disease resistance protein At4g27190-like [Ziziphus jujuba]	biological process: response to stimulus (GO:0050896);; molecular function: binding (GO:0005488)
Ziziphus_jujuba_newGene_3208	0.48614	1.29611	3.08258	0.166993	0.487602	1.52632	2.37968	0.131004	--	--	--	1.98356e-05	2.11073	up	#N/A	#N/A	#N/A	#N/A	#N/A	#N/A	0.0132187	1.57926	up	#N/A	#N/A	#N/A	--	--	--	--	--	--	--	--	Probable LRR receptor-like serine/threonine-protein kinase At1g53430 OS=Arabidopsis thaliana OX=3702 GN=At1g53430 PE=1 SV=1	S	Function unknown	PREDICTED: probable LRR receptor-like serine/threonine-protein kinase At1g53430, partial [Ziziphus jujuba]	--
Ziziphus_jujuba_newGene_3171	5.86215	20.8852	12.468	3.6517	5.23559	21.6893	10.583	2.79599	5.11325e-38	1.74752	up	4.28654e-08	0.926726	normal	0.00160586	-0.651677	normal	2.23635e-23	1.95013	up	0.00237847	0.809002	normal	0.00366876	-0.814138	normal	--	--	--	--	--	--	--	--	--	S	Function unknown	hypothetical protein TorRG33x02_068520 [Trema orientalis]	--
Ziziphus_jujuba_newGene_1482	0.672183	1.05371	1.82549	1.32289	1.02074	0.801168	1.95599	1.01077	--	--	--	0.0354602	1.02342	up	0.109952	0.683924	normal	0.66911	-0.316006	normal	0.26407	0.645386	normal	0.902384	-0.102136	normal	--	--	--	--	--	--	--	--	--	--	--	PREDICTED: pentatricopeptide repeat-containing protein At1g08070, chloroplastic-like [Ziziphus jujuba]	--
Ziziphus_jujuba_newGene_6489	7.69839	0.681875	22.5724	5.26994	4.08097	0	24.9089	4.52923	0.524137	-0.327883	normal	3.34099e-13	1.4173	up	0.0962518	-0.520084	normal	#N/A	#N/A	#N/A	0.371833	0.838448	normal	0.966359	0.0277291	normal	--	--	--	--	--	--	--	--	--	S	Function unknown	PREDICTED: uncharacterized protein LOC108996178 [Juglans regia]	--
Ziziphus_jujuba_newGene_3030	12.4576	4.16501	9.38372	6.62798	11.6065	11.325	6.64651	10.8006	0.00579917	-1.38276	down	0.684644	-0.386275	normal	0.404026	-0.486842	normal	0.953078	-0.0524351	normal	0.0399272	-1.04866	down	0.983177	0.0183059	normal	--	--	Cellular Component: endoplasmic reticulum (GO:0005783);; Cellular Component: integral component of membrane (GO:0016021);;	K05289|3.94925e-123|pper:PRUPE_ppa002024mg|K05289 glycosylphosphatidylinositol transamidase | (RefSeq) hypothetical protein	Glycosylphosphatidylinositol(GPI)-anchor biosynthesis (ko00563)	[O]	Posttranslational modification, protein turnover, chaperones	Gaa1-like, GPI transamidase component	--	S	Function unknown	PREDICTED: glycosylphosphatidylinositol anchor attachment 1 protein-like [Ziziphus jujuba]	cellular component: cell (GO:0005623);; cellular component: organelle (GO:0043226);; cellular component: cell part (GO:0044464);; cellular component: membrane (GO:0016020);; cellular component: membrane part (GO:0044425)
Ziziphus_jujuba_newGene_2909	4.48154	1.86852	0.429041	6.44827	3.90782	2.34818	0.19096	7.04949	0.000938509	-1.17822	down	4.55717e-16	-3.17829	down	0.380354	0.404033	normal	0.0360332	-0.716845	normal	1.25862e-12	-3.77318	down	0.00469539	0.787356	normal	--	--	--	--	--	--	--	--	--	--	--	--	--
Ziziphus_jujuba_newGene_2026	10.9811	4.84434	8.09059	6.31871	9.0369	4.58318	3.19755	4.96319	0.009118	-1.06074	down	0.426355	-0.497999	normal	0.141977	-0.615562	normal	0.00011881	-0.968016	normal	9.50484e-25	-1.64496	down	0.00305873	-0.772275	normal	--	--	Cellular Component: chloroplast thylakoid membrane (GO:0009535);; Cellular Component: photosystem II reaction center (GO:0009539);; Biological Process: photosynthesis (GO:0015979);; Cellular Component: integral component of membrane (GO:0016021);;	K02712|1.77253e-26|jcu:7564828|K02712 photosystem II PsbK protein | (RefSeq) psbK, JacuC_p003; photosystem II protein K	Photosynthesis (ko00195)	--	--	Photosystem II 4 kDa reaction centre component	Photosystem II reaction center protein K OS=Coffea arabica OX=13443 GN=psbK PE=3 SV=1	S	Function unknown	photosystem II protein K (chloroplast) [Ziziphus jujuba]	cellular component: cell (GO:0005623);; cellular component: membrane (GO:0016020);; cellular component: organelle (GO:0043226);; cellular component: organelle part (GO:0044422);; cellular component: cell part (GO:0044464);; cellular component: macromolecular complex (GO:0032991);; cellular component: membrane part (GO:0044425);; biological process: metabolic process (GO:0008152);; biological proc…
Ziziphus_jujuba_newGene_3602	27.1009	12.613	19.1582	23.1017	31.0334	13.0507	20.6914	22.8722	9.12452e-33	-1.15665	down	9.37012e-13	-0.645732	normal	0.0715662	-0.244009	normal	6.33624e-33	-1.2726	down	0.000638258	-0.749339	normal	7.49941e-05	-0.42191	normal	--		Molecular Function: protein serine/threonine kinase activity (GO:0004674);; Molecular Function: ATP binding (GO:0005524);; Biological Process: protein phosphorylation (GO:0006468);;	--	--	[T]	Signal transduction mechanisms	Protein tyrosine kinase;; Protein kinase domain;; Phosphotransferase enzyme family;; Ethylene-responsive protein kinase Le-CTR1;; Protein tyrosine kinase;; Protein kinase domain	Probable serine/threonine-protein kinase SIS8 OS=Arabidopsis thaliana OX=3702 GN=SIS8 PE=1 SV=1	T	Signal transduction mechanisms	probable serine/threonine-protein kinase SIS8 isoform X1 [Prunus avium]	molecular function: catalytic activity (GO:0003824);; biological process: metabolic process (GO:0008152);; biological process: cellular process (GO:0009987);; molecular function: binding (GO:0005488)
Ziziphus_jujuba_newGene_4861	5.16712	1.27755	4.20216	0.762053	3.93657	4.6632	7.25809	0.099988	0.0492333	-1.22521	down	0.505338	-0.394183	normal	0.0428075	-0.861656	normal	0.90281	0.123859	normal	#N/A	#N/A	#N/A	#N/A	#N/A	#N/A	--	--	Molecular Function: oxidoreductase activity, acting on CH-OH group of donors (GO:0016614);; Molecular Function: flavin adenine dinucleotide binding (GO:0050660);; Biological Process: oxidation-reduction process (GO:0055114);;	--	--	--	--	--	Berberine bridge enzyme-like 8 OS=Arabidopsis thaliana OX=3702 GN=At1g30700 PE=2 SV=1	C	Energy production and conversion	Xanthine dehydrogenase C subunit [Parasponia andersonii]	molecular function: catalytic activity (GO:0003824);; biological process: metabolic process (GO:0008152);; biological process: single-organism process (GO:0044699);; molecular function: binding (GO:0005488)
Ziziphus_jujuba_newGene_1370	47.551	17.254	22.6946	9.19893	30.8727	42.659	43.9583	4.74843	0.00345095	-1.28021	down	4.36465e-05	-1.16062	down	0.00124221	-1.27457	down	0.786715	0.249723	normal	0.885491	0.176119	normal	0.000801072	-1.55766	down	--	--	Molecular Function: serine-type endopeptidase inhibitor activity (GO:0004867);; Molecular Function: peptidase activity (GO:0008233);; Biological Process: response to wounding (GO:0009611);; Biological Process: negative regulation of endopeptidase activity (GO:0010951);;	--	--	--	--	Potato inhibitor I family	Proteinase inhibitor OS=Linum usitatissimum OX=4006 PE=1 SV=1	S	Function unknown	inhibitor of trypsin and hageman factor-like protein [Medicago truncatula]	molecular function: molecular function regulator (GO:0098772);; biological process: biological regulation (GO:0065007);; molecular function: catalytic activity (GO:0003824);; biological process: response to stimulus (GO:0050896)
Ziziphus_jujuba_newGene_7743	0.108138	0.395814	0.941851	0.519605	0.246377	0.458349	1.44449	0.31233	--	--	--	8.90644e-07	2.4932	up	#N/A	#N/A	#N/A	#N/A	#N/A	#N/A	7.03921e-07	2.16934	up	#N/A	#N/A	#N/A	--	--	--	--	--	--	--	--	--	--	--	--	--
Ziziphus_jujuba_newGene_7479	0.545582	7.44469	6.02419	0.788497	0.782502	8.94073	5.95982	1.14311	7.38962e-34	3.38925	up	2.44402e-28	3.14755	up	0.712845	0.270661	normal	2.86935e-30	3.24273	up	6.32982e-11	2.53812	up	0.353449	0.441266	normal	--	--	Cellular Component: membrane (GO:0016020);;	--	--	--	--	Purine nucleobase transmembrane transport;; Purine nucleobase transmembrane transport	Probable purine permease 10 OS=Arabidopsis thaliana OX=3702 GN=PUP10 PE=2 SV=2	U	Intracellular trafficking, secretion, and vesicular transport	PREDICTED: probable purine permease 10 isoform X1 [Ziziphus jujuba]	cellular component: membrane (GO:0016020)
Ziziphus_jujuba_newGene_3353	2.04338	8.79596	17.0338	5.16881	2.51866	9.85667	13.9048	6.84731	3.26772e-07	1.79738	up	4.98358e-27	2.75581	up	0.0117397	0.932626	normal	3.11971e-07	1.71951	up	7.94194e-09	2.10606	up	0.00106749	1.14668	up	--	--	--	--	--	--	--	--	--	--	--	--	--
Ziziphus_jujuba_newGene_7248	15.8473	4.45278	6.56149	10.1435	5.99094	6.04444	3.02301	9.69066	0.00601105	-1.42608	down	0.0154346	-1.2447	down	0.50339	-0.404253	normal	0.985569	-0.0152078	normal	0.205208	-0.933017	normal	0.571875	0.384532	normal	--	--	--	--	--	--	--	--	--	--	--	--	--
Ziziphus_jujuba_newGene_7024	23.1882	11.1946	9.68941	25.6612	22.1827	12.7945	10.9823	27.299	7.63532e-07	-1.06921	down	6.71995e-11	-1.37219	down	0.815235	0.114064	normal	0.000159564	-0.809009	normal	1.32372e-06	-1.16858	down	0.248539	0.294757	normal	--	--	Molecular Function: protein dimerization activity (GO:0046983);;	--	--	--	--	Helix-loop-helix DNA-binding domain	Transcription factor bHLH30 OS=Arabidopsis thaliana OX=3702 GN=BHLH30 PE=1 SV=1	K	Transcription	bHLH transcription factor [Prunus pseudocerasus]	molecular function: binding (GO:0005488)
Ziziphus_jujuba_newGene_2933	96.1312	62.2802	22.366	101.382	93.0764	51.6903	19.657	105.624	0.00825545	-0.650505	normal	4.41566e-27	-2.19989	down	0.926906	0.0518029	normal	2.70144e-12	-0.871128	normal	1.04118e-76	-2.40395	down	0.133337	0.193592	normal	[G]	Carbohydrate transport and metabolism	Molecular Function: catalytic activity (GO:0003824);; Biological Process: metabolic process (GO:0008152);;	--	--	--	--	Histidine phosphatase superfamily (branch 1)	Phosphoglycerate mutase-like protein AT74H OS=Arabidopsis thaliana OX=3702 GN=At1g08940 PE=3 SV=2	T	Signal transduction mechanisms	PREDICTED: phosphoglycerate mutase-like protein AT74H [Pyrus x bretschneideri]	molecular function: catalytic activity (GO:0003824);; biological process: metabolic process (GO:0008152)
Ziziphus_jujuba_newGene_4950	3.5747	1.25018	1.81667	2.38421	1.92075	1.92296	1.62026	2.83573	0.00250091	-1.31744	down	0.00545735	-1.04092	down	0.18093	-0.505295	normal	0.994271	-0.00580478	normal	0.640475	-0.343819	normal	0.408281	0.442423	normal	[IQR]	Lipid transport and metabolism;; Secondary metabolites biosynthesis, transport and catabolism;; General function prediction only	--	--	--	[Q]	Secondary metabolites biosynthesis, transport and catabolism	Enoyl-(Acyl carrier protein) reductase;; short chain dehydrogenase	Short-chain dehydrogenase/reductase 2b OS=Arabidopsis thaliana OX=3702 GN=SDR2b PE=1 SV=1	S	Function unknown	PREDICTED: (+)-neomenthol dehydrogenase-like [Ziziphus jujuba]	--
Ziziphus_jujuba_newGene_2278	1.5462	2.82036	4.12485	1.89537	1.73719	2.89609	5.51061	1.62915	0.0599406	0.733134	normal	0.000334762	1.20039	up	0.839346	0.168831	normal	0.162603	0.632043	normal	0.034121	1.26796	up	0.937193	-0.0614387	normal	[G]	Carbohydrate transport and metabolism	Biological Process: lipid metabolic process (GO:0006629);; Molecular Function: phosphoric diester hydrolase activity (GO:0008081);;	--	--	--	--	--	PI-PLC X domain-containing protein At5g67130 OS=Arabidopsis thaliana OX=3702 GN=At5g67130 PE=1 SV=1	S	Function unknown	PREDICTED: PI-PLC X domain-containing protein At5g67130 isoform X1 [Daucus carota subsp. sativus]	biological process: metabolic process (GO:0008152);; biological process: single-organism process (GO:0044699);; molecular function: catalytic activity (GO:0003824)
Ziziphus_jujuba_newGene_6176	40.7224	107.803	106.134	97.0798	35.742	115.079	142.598	101.959	0.000161067	1.18864	up	3.24559e-08	1.20705	up	0.0079169	0.928218	normal	2.06079e-09	1.5443	up	0.0823891	1.31936	normal	0.000101974	1.28507	up	--	--	--	--	--	--	--	--	--	--	--	--	--
Ziziphus_jujuba_newGene_4388	12.0361	8.09076	3.9088	12.4453	10.435	6.43578	4.00081	11.723	2.88093e-07	-0.621014	normal	3.82336e-31	-1.74368	down	0.950748	0.0258553	normal	0.00265939	-0.70566	normal	1.03711e-11	-1.52592	down	0.551483	0.16983	normal	--	--	--	--	--	--	--	--	--	--	--	--	--
Ziziphus_jujuba_newGene_4274	4.0959	5.81888	8.78384	3.89316	4.64984	6.91863	7.9384	3.72459	0.0358771	0.589317	normal	4.93153e-05	1.08574	up	0.956325	0.0407663	normal	0.0951887	0.480543	normal	0.158633	0.559688	normal	0.471028	-0.276952	normal	[G]	Carbohydrate transport and metabolism	Molecular Function: hydrolase activity, hydrolyzing O-glycosyl compounds (GO:0004553);; Biological Process: carbohydrate metabolic process (GO:0005975);;	K05349|2.05654e-86|egr:104432666|K05349 beta-glucosidase [EC:3.2.1.21] | (RefSeq) beta-glucosidase BoGH3B	Cyanoamino acid metabolism (ko00460);; Starch and sucrose metabolism (ko00500);; Phenylpropanoid biosynthesis (ko00940)	--	--	Glycosyl hydrolase family 3 N terminal domain	Beta-D-xylosidase 1 OS=Arabidopsis thaliana OX=3702 GN=BXL1 PE=1 SV=1	G	Carbohydrate transport and metabolism	PREDICTED: beta-glucosidase BoGH3B-like [Ziziphus jujuba]	molecular function: catalytic activity (GO:0003824);; biological process: metabolic process (GO:0008152)
Ziziphus_jujuba_newGene_1321	5.57509	2.935	1.27156	2.87765	5.97938	2.06101	2.12804	3.06759	0.23736	-0.719661	normal	0.000929285	-1.89415	down	0.463395	-0.44349	normal	0.000484581	-1.37532	down	0.000433466	-1.5335	down	0.16176	-0.690543	normal	--	--	--	--	--	--	--	--	--	--	--	--	--
Ziziphus_jujuba_newGene_5124	0.684014	1.934	0.531361	0.700372	0.787179	1.88716	0.846363	0.85229	0.000170165	1.2981	up	0.285974	-0.471816	normal	0.98733	0.012735	normal	0.00107069	1.13008	up	0.933402	-0.0645145	normal	0.824964	0.112809	normal	[N]	Cell motility	Biological Process: cellular process (GO:0009987);; Cellular Component: membrane (GO:0016020);; Molecular Function: transferase activity, transferring glycosyl groups (GO:0016757);;	--	--	--	--	Cellulose synthase;; Cellulose synthase;; Glycosyl transferase family group 2;; Cellulose synthase	Cellulose synthase-like protein G3 OS=Arabidopsis thaliana OX=3702 GN=CSLG3 PE=2 SV=2	M	Cell wall/membrane/envelope biogenesis	PREDICTED: cellulose synthase-like protein G2 [Ziziphus jujuba]	biological process: cellular process (GO:0009987);; cellular component: membrane (GO:0016020);; molecular function: catalytic activity (GO:0003824)
Ziziphus_jujuba_newGene_5216	0.975711	1.53844	2.26924	1.16071	1.27775	1.7266	2.35357	1.3859	0.00956561	0.58141	normal	4.57122e-05	1.03619	up	0.780879	0.178913	normal	0.13852	0.389445	normal	0.134436	0.65433	normal	0.765417	0.124913	normal	--	--	--	--	--	--	--	--	--	--	--	--	--
Ziziphus_jujuba_newGene_7385	0.988783	2.19354	2.484	0.896105	0.985404	1.98483	2.00363	0.784161	0.0222722	0.9278	normal	0.00178958	1.06991	up	0.892583	-0.117386	normal	0.0859166	0.825252	normal	0.31143	0.706457	normal	0.776667	-0.207979	normal	[Q]	Secondary metabolites biosynthesis, transport and catabolism	Molecular Function: oxidoreductase activity (GO:0016491);; Molecular Function: metal ion binding (GO:0046872);; Biological Process: oxidation-reduction process (GO:0055114);;	--	--	[QR]	Secondary metabolites biosynthesis, transport and catabolism;; General function prediction only	non-haem dioxygenase in morphine synthesis N-terminal;; non-haem dioxygenase in morphine synthesis N-terminal	Codeine O-demethylase OS=Papaver somniferum OX=3469 GN=CODM PE=1 SV=1	S	Function unknown	PREDICTED: protein SRG1-like [Ziziphus jujuba]	molecular function: catalytic activity (GO:0003824);; molecular function: binding (GO:0005488);; biological process: metabolic process (GO:0008152);; biological process: single-organism process (GO:0044699)
Ziziphus_jujuba_newGene_2377	3.10666	1.68741	1.37691	2.60736	2.46849	1.11421	1.35564	0.896288	0.131755	-0.770042	normal	0.0178715	-1.15148	down	0.85458	-0.157797	normal	0.210964	-0.825683	normal	0.27944	-0.821091	normal	0.541433	-0.35911	normal	--	--	--	--	--	[P]	Inorganic ion transport and metabolism	Heavy-metal-associated domain	Protein SODIUM POTASSIUM ROOT DEFECTIVE 1 OS=Arabidopsis thaliana OX=3702 GN=NAKR1 PE=1 SV=1	S	Function unknown	Chloroplast-targeted copper chaperone protein [Theobroma cacao]	--
Ziziphus_jujuba_newGene_362	0.990303	7.27896	4.98524	3.12724	0.696154	6.72031	3.53371	3.26845	4.75622e-06	2.14308	up	0.000979393	1.81185	up	0.124337	0.747745	normal	1.37342e-05	2.35866	up	0.0535938	1.50721	normal	0.031513	1.09531	up	--	--	Molecular Function: RNA polymerase II regulatory region sequence-specific DNA binding (GO:0000977);; Molecular Function: transcription factor activity, sequence-specific DNA binding (GO:0003700);; Biological Process: regulation of transcription from RNA polymerase II promoter (GO:0006357);; Molecular Function: protein dimerization activity (GO:0046983);; Cellular Component: RNA polymerase II tran…	--	--	--	--	--	Transcription factor bHLH168 OS=Arabidopsis thaliana OX=3702 GN=BHLH168 PE=3 SV=1	S	Function unknown	PREDICTED: uncharacterized protein LOC107406380 [Ziziphus jujuba]	molecular function: binding (GO:0005488);; molecular function: nucleic acid binding transcription factor activity (GO:0001071);; biological process: biological regulation (GO:0065007);; cellular component: cell (GO:0005623);; cellular component: macromolecular complex (GO:0032991);; cellular component: organelle (GO:0043226);; cellular component: organelle part (GO:0044422);; cellular component: …
Ziziphus_jujuba_newGene_3377	0.670538	0.946785	1.77335	0.983937	0.821496	1.02658	1.27648	0.931146	0.586184	0.353326	normal	0.0343011	1.08196	up	0.737754	0.245508	normal	0.316008	0.441429	normal	0.659897	0.253374	normal	0.731705	0.202205	normal	--	--	--	--	--	--	--	--	F-box protein At5g03100 OS=Arabidopsis thaliana OX=3702 GN=At5g03100 PE=2 SV=1	S	Function unknown	PREDICTED: F-box/FBD/LRR-repeat protein At1g13570-like [Ziziphus jujuba]	--
Ziziphus_jujuba_newGene_7165	1.29922	2.54066	3.26678	2.11373	1.77231	1.31062	3.06086	1.91342	0.315328	0.64823	normal	0.00769036	1.11414	up	0.433218	0.436278	normal	0.452578	-0.431567	normal	0.46191	0.497917	normal	0.838516	0.100666	normal	[Q]	Secondary metabolites biosynthesis, transport and catabolism	Molecular Function: catalytic activity (GO:0003824);; Biological Process: metabolic process (GO:0008152);;	K01897|4.68894e-145|jcu:105647541|K01897 long-chain acyl-CoA synthetase [EC:6.2.1.3] | (RefSeq) long chain acyl-CoA synthetase 7, peroxisomal	Fatty acid biosynthesis (ko00061);; Fatty acid degradation (ko00071);; Fatty acid metabolism (ko01212);; Peroxisome (ko04146)	[I]	Lipid transport and metabolism	AMP-binding enzyme;; AMP-binding enzyme	Long chain acyl-CoA synthetase 7, peroxisomal OS=Arabidopsis thaliana OX=3702 GN=LACS7 PE=1 SV=2	I	Lipid transport and metabolism	PREDICTED: long chain acyl-CoA synthetase 7, peroxisomal [Ziziphus jujuba]	molecular function: catalytic activity (GO:0003824);; biological process: metabolic process (GO:0008152)
Ziziphus_jujuba_newGene_1836	0.677635	2.79037	3.52873	0.655361	0.572366	4.59224	2.96549	0.69123	7.99782e-07	1.74057	up	1.06001e-06	2.02392	up	#N/A	#N/A	#N/A	1.48724e-10	2.56845	up	6.69324e-09	2.04371	up	#N/A	#N/A	#N/A	--	--	--	--	--	--	--	--	--	--	--	--	--
Ziziphus_jujuba_newGene_2891	1.38417	3.50448	2.54611	0.763115	0.870702	2.96368	2.78723	0.732155	0.0347227	1.03476	up	0.294817	0.640821	normal	0.384557	-0.495673	normal	2.62631e-10	1.63991	up	0.0259878	1.28228	up	0.782063	-0.178021	normal	--	--	Cellular Component: integral component of membrane (GO:0016021);; Molecular Function: cellulose synthase (UDP-forming) activity (GO:0016760);; Biological Process: cellulose biosynthetic process (GO:0030244);; Biological Process: cell wall organization (GO:0071555);;	--	--	--	--	Cellulose synthase;; Glycosyl transferase family group 2;; Cellulose synthase	Cellulose synthase-like protein G3 OS=Arabidopsis thaliana OX=3702 GN=CSLG3 PE=2 SV=2	--	--	PREDICTED: cellulose synthase-like protein G3 [Ziziphus jujuba]	cellular component: membrane (GO:0016020);; cellular component: membrane part (GO:0044425);; molecular function: catalytic activity (GO:0003824);; biological process: metabolic process (GO:0008152);; biological process: cellular process (GO:0009987);; biological process: single-organism process (GO:0044699);; biological process: cellular component organization or biogenesis (GO:0071840)
Ziziphus_jujuba_newGene_7212	2.97612	10.3453	8.52484	4.18994	3.91914	14.8493	11.0262	6.29526	8.17464e-06	1.57949	up	0.00130962	1.28349	up	0.5391	0.369204	normal	1.08081e-12	1.72935	up	0.000314179	1.25732	up	0.134101	0.570715	normal	--	--	--	--	--	--	--	--	--	--	--	--	--
Ziziphus_jujuba_newGene_1445	2.30137	11.1957	4.72002	2.41215	2.54353	6.95322	4.14966	1.77282	5.38324e-09	1.97477	up	0.0369197	0.834695	normal	0.935465	0.0770577	normal	1.65248e-13	1.3853	up	0.255207	0.502856	normal	0.604844	-0.328826	normal	[R]	General function prediction only	Molecular Function: protein serine/threonine kinase activity (GO:0004674);; Molecular Function: ATP binding (GO:0005524);; Cellular Component: peroxisome (GO:0005777);; Biological Process: protein autophosphorylation (GO:0046777);;	--	--	[T]	Signal transduction mechanisms	Protein tyrosine kinase;; Protein kinase domain;; Protein tyrosine kinase	Receptor-like cytosolic serine/threonine-protein kinase RBK2 OS=Arabidopsis thaliana OX=3702 GN=RBK2 PE=1 SV=1	T	Signal transduction mechanisms	receptor-like cytosolic serine/threonine-protein kinase RBK2 [Morus notabilis]	molecular function: catalytic activity (GO:0003824);; biological process: metabolic process (GO:0008152);; biological process: cellular process (GO:0009987);; molecular function: binding (GO:0005488);; cellular component: cell (GO:0005623);; cellular component: organelle (GO:0043226);; cellular component: cell part (GO:0044464)
Ziziphus_jujuba_newGene_7932	1.8318	5.20707	3.29459	1.31339	1.81398	4.28367	3.82436	0.707276	0.00125641	1.19208	up	0.274448	0.520428	normal	0.550981	-0.372165	normal	2.83938e-06	1.12171	up	0.02006	0.844988	normal	0.12504	-0.804515	normal	--	--	--	--	--	--	--	--	--	--	--	--	--
Ziziphus_jujuba_newGene_2494	9.20863	1.53004	0.143496	9.48298	3.97829	3.60114	2.77191	1.55396	0.0150704	-1.47493	down	6.1365e-07	-3.47399	down	0.999882	-4.44743e-05	normal	0.897258	-0.127244	normal	0.775672	-0.329793	normal	0.299682	-0.613108	normal	--	--	--	--	--	--	--	--	--	--	--	PREDICTED: uncharacterized protein LOC107428116 [Ziziphus jujuba]	--
Ziziphus_jujuba_newGene_1746	776.466	179.162	678.256	411.1	1119.52	520.057	98.2927	266.304	0.000777777	-1.50135	down	0.946824	-0.0540906	normal	0.708404	-0.269974	normal	0.185749	-0.775254	normal	5.42882e-05	-2.65334	down	0.0241947	-1.1166	down	[C]	Energy production and conversion	Molecular Function: NADH dehydrogenase (ubiquinone) activity (GO:0008137);; Cellular Component: chloroplast thylakoid membrane (GO:0009535);; Cellular Component: integral component of membrane (GO:0016021);; Biological Process: ATP synthesis coupled electron transport (GO:0042773);; Molecular Function: quinone binding (GO:0048038);;	K05575|0|pmum:18668091|K05575 NAD(P)H-quinone oxidoreductase subunit 4 [EC:1.6.5.3] | (RefSeq) ndhD, CP95_p015; NADH-plastoquinone oxidoreductase subunit 4	Oxidative phosphorylation (ko00190)	[C]	Energy production and conversion	Proton-conducting membrane transporter	NAD(P)H-quinone oxidoreductase chain 4, chloroplastic OS=Morus indica OX=248361 GN=ndhD PE=3 SV=1	C	Energy production and conversion	NADH-plastoquinone oxidoreductase subunit 4 (chloroplast) [Ziziphus jujuba]	molecular function: catalytic activity (GO:0003824);; biological process: metabolic process (GO:0008152);; biological process: single-organism process (GO:0044699);; cellular component: cell (GO:0005623);; cellular component: membrane (GO:0016020);; cellular component: organelle (GO:0043226);; cellular component: organelle part (GO:0044422);; cellular component: cell part (GO:0044464);; cellular …
Ziziphus_jujuba_newGene_7211	23.1263	13.9719	5.61699	15.2652	20.8201	6.80055	6.02305	8.02683	0.124922	-0.678576	normal	1.72115e-08	-2.03807	down	0.326273	-0.467809	normal	1.42488e-06	-1.52328	down	0.00434078	-1.66244	down	0.0128842	-1.0384	down	--	--	--	--	--	--	--	--	--	--	--	--	--
Ziziphus_jujuba_newGene_3336	15.1773	6.77535	5.53391	7.3413	14.4137	4.04142	5.0079	5.22157	1.89753e-07	-1.16675	down	1.87581e-11	-1.55632	down	0.123889	-0.705336	normal	4.50446e-14	-1.78849	down	9.26204e-06	-1.60635	down	0.000954633	-1.19059	down	--	--	--	--	--	--	--	--	--	S	Function unknown	PREDICTED: uncharacterized protein LOC107404226 [Ziziphus jujuba]	--
Ziziphus_jujuba_newGene_7205	27.7396	33.6413	69.5041	108.955	24.5016	35.966	54.7181	108.438	0.406372	0.215243	normal	7.18722e-11	1.15935	up	2.96549e-11	1.65274	up	0.288868	0.469188	normal	0.155583	0.852564	normal	3.89747e-06	1.70165	up	--	--	--	K01166|3.26437e-06|ppp:PHYPADRAFT_152231|K01166 ribonuclease T2 [EC:3.1.27.1] | (RefSeq) hypothetical protein	--	[A]	RNA processing and modification	Ribonuclease T2 family	Ribonuclease 1 OS=Arabidopsis thaliana OX=3702 GN=RNS1 PE=1 SV=1	--	--	PREDICTED: ribonuclease S-F11-like [Ziziphus jujuba]	--
Ziziphus_jujuba_newGene_1072	9.76169	9.80165	3.69876	10.1832	9.27299	7.15557	2.80422	6.59254	0.945566	-0.0488618	normal	0.000672785	-1.41194	down	0.978329	0.0244262	normal	0.445914	-0.367321	normal	2.06341e-06	-1.7713	down	0.26382	-0.417914	normal	[QV]	Secondary metabolites biosynthesis, transport and catabolism;; Defense mechanisms	Molecular Function: iron ion binding (GO:0005506);; Cellular Component: integral component of membrane (GO:0016021);; Molecular Function: oxidoreductase activity, acting on paired donors, with incorporation or reduction of molecular oxygen, NAD(P)H as one donor, and incorporation of one atom of oxygen (GO:0016709);; Molecular Function: heme binding (GO:0020037);; Biological Process: oxidation-red…	K20667|3.78129e-37|fve:101301540|K20667 beta-amyrin 28-monooxygenase [EC:1.14.13.201] | (RefSeq) beta-amyrin 28-oxidase-like	--	[QI]	Secondary metabolites biosynthesis, transport and catabolism;; Lipid transport and metabolism	--	Protopanaxadiol 6-hydroxylase OS=Panax ginseng OX=4054 PE=1 SV=1	Q	Secondary metabolites biosynthesis, transport and catabolism	Cytochrome P450 [Morus notabilis]	molecular function: binding (GO:0005488);; cellular component: membrane (GO:0016020);; cellular component: membrane part (GO:0044425);; molecular function: catalytic activity (GO:0003824);; biological process: metabolic process (GO:0008152);; biological process: single-organism process (GO:0044699)
Ziziphus_jujuba_newGene_2757	0.457893	3.54377	1.13896	0.643551	0.167815	3.43952	1.28121	0.717146	5.19513e-11	2.4669	up	#N/A	#N/A	#N/A	#N/A	#N/A	#N/A	3.64704e-16	3.51046	up	#N/A	#N/A	#N/A	#N/A	#N/A	#N/A	--	--	Cellular Component: integral component of membrane (GO:0016021);;	--	--	--	--	PLAC8 family;; PLAC8 family	Protein PLANT CADMIUM RESISTANCE 2 OS=Arabidopsis thaliana OX=3702 GN=PCR2 PE=1 SV=1	S	Function unknown	PREDICTED: protein PLANT CADMIUM RESISTANCE 2-like [Ziziphus jujuba]	cellular component: membrane (GO:0016020);; cellular component: membrane part (GO:0044425)
Ziziphus_jujuba_newGene_11	2.3658	0.626469	0.290584	1.38448	2.09753	0.50064	0.123803	1.04929	8.45316e-05	-1.64779	down	1.88536e-07	-2.65997	down	0.270035	-0.546279	normal	4.46701e-08	-1.91003	down	3.2618e-18	-3.74016	down	0.118667	-0.733132	normal	[G]	Carbohydrate transport and metabolism	Molecular Function: transferase activity, transferring glycosyl groups (GO:0016757);;	--	--	[GC]	Carbohydrate transport and metabolism;; Energy production and conversion	UDP-glucoronosyl and UDP-glucosyl transferase	UDP-glycosyltransferase 71A15 OS=Malus domestica OX=3750 GN=UGT71A15 PE=1 SV=1	S	Function unknown	PREDICTED: anthocyanidin 3-O-glucosyltransferase 2-like [Ziziphus jujuba]	molecular function: catalytic activity (GO:0003824)
Ziziphus_jujuba_newGene_4220	4.2768	7.10352	12.3261	3.05872	3.98451	9.78447	14.3233	3.25534	0.316129	0.55514	normal	0.00774858	1.24065	up	0.562869	-0.342335	normal	7.40001e-05	1.17993	up	0.0114044	1.4293	up	0.674466	-0.227114	normal	[QV]	Secondary metabolites biosynthesis, transport and catabolism;; Defense mechanisms	Molecular Function: monooxygenase activity (GO:0004497);; Biological Process: multicellular organism development (GO:0007275);; Biological Process: brassinosteroid homeostasis (GO:0010268);; Biological Process: sterol metabolic process (GO:0016125);; Biological Process: brassinosteroid biosynthetic process (GO:0016132);; Molecular Function: metal ion binding (GO:0046872);;	K20667|1.11702e-56|fve:105350100|K20667 beta-amyrin 28-monooxygenase [EC:1.14.13.201] | (RefSeq) beta-amyrin 28-oxidase-like	--	[QI]	Secondary metabolites biosynthesis, transport and catabolism;; Lipid transport and metabolism	Cytochrome P450	Beta-amyrin 28-oxidase OS=Panax ginseng OX=4054 PE=2 SV=1	Q	Secondary metabolites biosynthesis, transport and catabolism	PREDICTED: beta-amyrin 28-oxidase-like [Ziziphus jujuba]	molecular function: catalytic activity (GO:0003824);; biological process: metabolic process (GO:0008152);; biological process: single-organism process (GO:0044699);; biological process: multicellular organismal process (GO:0032501);; biological process: developmental process (GO:0032502);; biological process: biological regulation (GO:0065007);; molecular function: binding (GO:0005488)
Ziziphus_jujuba_newGene_1103	4.42334	5.08577	1.82593	2.42037	0.96292	0.921601	0.741312	0.751638	0.850458	0.141324	normal	0.0011293	-1.26887	down	0.0954212	-0.677372	normal	0.949162	-0.0574729	normal	0.589609	-0.391373	normal	0.739584	-0.235717	normal	[I]	Lipid transport and metabolism	--	K08233|1.16275e-57|pmum:103339991|K08233 polyneuridine-aldehyde esterase [EC:3.1.1.78] | (RefSeq) salicylic acid-binding protein 2-like	--	--	--	--	Salicylic acid-binding protein 2 OS=Nicotiana tabacum OX=4097 GN=SABP2 PE=1 SV=1	S	Function unknown	PREDICTED: salicylic acid-binding protein 2-like [Ziziphus jujuba]	--
Ziziphus_jujuba_newGene_1219	1523.82	3978.48	3055.28	2147.16	1327.71	3692.64	2893.24	2504.55	0.00137849	1.18796	up	0.00585823	0.817476	normal	0.305093	0.401013	normal	8.61168e-10	1.39339	up	4.08291e-05	0.926473	normal	0.000184059	0.868267	normal	--	--	Molecular Function: metal ion binding (GO:0046872);;	--	--	--	--	--	Metallothionein-like protein type 3 OS=Actinidia deliciosa OX=3627 GN=pKIWI503 PE=2 SV=1	S	Function unknown	Metallothionein-like protein type [Parasponia andersonii]	molecular function: binding (GO:0005488)
Ziziphus_jujuba_newGene_6016	63.8989	5.3071	2.42772	84.4912	73.4089	7.79786	1.02757	77.1444	1.60879e-25	-3.29954	down	1.56563e-46	-4.46205	down	0.438639	0.301617	normal	2.23413e-44	-3.28852	down	0.0248855	-1.87098	down	0.263559	0.256507	normal	[T]	Signal transduction mechanisms	Molecular Function: nucleotide binding (GO:0000166);; Cellular Component: membrane (GO:0016020);;	--	--	[Q]	Secondary metabolites biosynthesis, transport and catabolism	ABC transporter	ABC transporter G family member 22 OS=Arabidopsis thaliana OX=3702 GN=ABCG22 PE=1 SV=1	V	Defense mechanisms	PREDICTED: ABC transporter G family member 22-like, partial [Ziziphus jujuba]	molecular function: binding (GO:0005488);; cellular component: membrane (GO:0016020)
Ziziphus_jujuba_newGene_5793	0.346368	1.30487	0.787944	0.541062	0.532842	1.1107	0.842135	0.233845	6.95651e-06	1.62719	up	0.00727257	0.974061	normal	0.53139	0.38459	normal	0.0417081	0.896497	normal	0.650216	0.384618	normal	0.174435	-0.731039	normal	--	--	Molecular Function: binding (GO:0005488);;	--	--	[R]	General function prediction only	--	Retrovirus-related Pol polyprotein from transposon RE2 OS=Arabidopsis thaliana OX=3702 GN=RE2 PE=4 SV=1	L	Replication, recombination and repair	retrovirus-related Pol polyprotein from transposon TNT 1-94 [Trifolium pratense]	molecular function: binding (GO:0005488)
Ziziphus_jujuba_newGene_895	0.31144	0.757093	0.92311	1.05103	0.612569	0.911529	0.574441	1.18711	--	--	--	#N/A	#N/A	#N/A	0.0136861	1.02706	up	0.60679	0.420768	normal	#N/A	#N/A	#N/A	0.533628	0.407801	normal	--	--	--	--	--	--	--	--	--	--	--	--	--
Ziziphus_jujuba_newGene_366	1.78477	1.13706	0.94169	1.29818	2.2014	0.920606	1.05398	0.947361	0.108851	-0.641401	normal	0.00197721	-1.01499	down	0.404534	-0.404005	normal	7.3925e-06	-1.22231	down	3.73919e-05	-1.22452	down	1.81827e-06	-1.11479	down	--	--	--	--	--	[R]	General function prediction only	Reverse transcriptase (RNA-dependent DNA polymerase)	Retrovirus-related Pol polyprotein from transposon RE2 OS=Arabidopsis thaliana OX=3702 GN=RE2 PE=4 SV=1	S	Function unknown	hypothetical protein VITISV_010115 [Vitis vinifera]	--
Ziziphus_jujuba_newGene_4544	1.80761	3.98281	3.81639	2.40527	1.76549	4.58599	4.10988	2.00086	0.000168155	1.05029	up	8.72887e-07	1.006	up	0.136265	0.482123	normal	1.30775e-05	1.20991	up	0.0543718	0.730519	normal	0.671625	0.245589	normal	--	--	--	--	--	--	--	Carbohydrate-binding protein of the ER	Putative leucine-rich repeat receptor-like protein kinase At2g19210 OS=Arabidopsis thaliana OX=3702 GN=At2g19210 PE=3 SV=1	T	Signal transduction mechanisms	PREDICTED: LOW QUALITY PROTEIN: probable LRR receptor-like serine/threonine-protein kinase At1g05700 [Ziziphus jujuba]	--
Ziziphus_jujuba_newGene_5736	107.977	66.4383	27.2457	119.246	103.442	62.4892	19.6985	136.58	0.00555824	-0.696897	normal	7.42408e-18	-2.03584	down	0.856498	0.108835	normal	2.20679e-21	-0.769757	normal	3.35775e-281	-2.46599	down	0.000790484	0.385649	normal	[HT]	Coenzyme transport and metabolism;; Signal transduction mechanisms	Molecular Function: protein kinase activity (GO:0004672);; Molecular Function: ATP binding (GO:0005524);; Biological Process: protein phosphorylation (GO:0006468);; Cellular Component: integral component of membrane (GO:0016021);;	--	--	[R]	General function prediction only	--	Protein ACTIVITY OF BC1 COMPLEX KINASE 8, chloroplastic OS=Arabidopsis thaliana OX=3702 GN=ABC1K8 PE=2 SV=1	S	Function unknown	PREDICTED: uncharacterized protein sll1770 [Ziziphus jujuba]	molecular function: catalytic activity (GO:0003824);; biological process: metabolic process (GO:0008152);; biological process: cellular process (GO:0009987);; molecular function: binding (GO:0005488);; cellular component: membrane (GO:0016020);; cellular component: membrane part (GO:0044425)
Ziziphus_jujuba_newGene_5193	411.129	192.21	498.927	293.017	543.415	554.533	74.3746	169.321	0.00546308	-1.00287	down	0.895025	0.138672	normal	0.875314	-0.124191	normal	0.976219	0.0288145	normal	5.0303e-11	-2.71952	down	0.30229	-0.586673	normal	--	--	--	--	--	--	--	--	--	S	Function unknown	Regulator of rDNA transcription protein 15 [Capsicum baccatum]	--
Ziziphus_jujuba_newGene_1118	2.92921	0.860991	1.00639	0.457689	0.596847	0.652468	0.57983	0.143774	0.0202198	-1.29308	down	5.50066e-05	-1.54988	down	9.54715e-07	-1.69228	down	#N/A	#N/A	#N/A	#N/A	#N/A	#N/A	#N/A	#N/A	#N/A	--	--	--	--	--	[R]	General function prediction only	Yippee zinc-binding/DNA-binding /Mis18, centromere assembly	Protein yippee-like At4g27745 OS=Arabidopsis thaliana OX=3702 GN=At4g27745 PE=3 SV=2	S	Function unknown	PREDICTED: protein yippee-like At4g27745 [Ziziphus jujuba]	--
Ziziphus_jujuba_newGene_7350	0.446766	1.91743	2.19587	0.759101	0.552629	2.40409	2.56131	1.06674	0.00243295	1.54819	up	9.00631e-05	1.88709	up	#N/A	#N/A	#N/A	1.55153e-07	1.78146	up	6.67185e-06	1.78382	up	0.161287	0.672281	normal	[HR]	Coenzyme transport and metabolism;; General function prediction only	Biological Process: cellular metabolic process (GO:0044237);;	K07024|1.40078e-124|pop:POPTR_0008s01390g|K07024 sucrose-6-phosphatase&#160; [EC:3.1.3.24] | (RefSeq) POPTRDRAFT_803094; hypothetical protein	--	--	--	Sucrose-6F-phosphate phosphohydrolase;; haloacid dehalogenase-like hydrolase;; Sucrose-6-phosphate phosphohydrolase C-terminal	Probable sucrose-phosphatase 2 OS=Arabidopsis thaliana OX=3702 GN=SPP2 PE=2 SV=2	S	Function unknown	PREDICTED: sucrose-phosphatase 2-like [Ziziphus jujuba]	biological process: metabolic process (GO:0008152);; biological process: cellular process (GO:0009987)
Ziziphus_jujuba_newGene_1880	5.50388	4.72964	2.37454	4.64274	4.97621	3.49433	2.13679	4.64387	0.524304	-0.253617	normal	8.26492e-06	-1.30304	down	0.80762	-0.18594	normal	0.0181188	-0.526228	normal	1.75085e-05	-1.33672	down	0.878134	-0.0782748	normal	[QV]	Secondary metabolites biosynthesis, transport and catabolism;; Defense mechanisms	Molecular Function: iron ion binding (GO:0005506);; Cellular Component: membrane (GO:0016020);; Molecular Function: oxidoreductase activity, acting on paired donors, with incorporation or reduction of molecular oxygen, NAD(P)H as one donor, and incorporation of one atom of oxygen (GO:0016709);; Molecular Function: heme binding (GO:0020037);; Biological Process: secondary metabolite biosynthetic p…	K20562|2.32359e-176|pop:POPTR_0007s06390g|K20562 biphenyl-4-hydroxylase | (RefSeq) POPTRDRAFT_53213; cytochrome P450 family protein	--	[Q]	Secondary metabolites biosynthesis, transport and catabolism	Cytochrome P450	Flavonoid 3&apos;-monooxygenase OS=Arabidopsis thaliana OX=3702 GN=CYP75B1 PE=1 SV=1	Q	Secondary metabolites biosynthesis, transport and catabolism	PREDICTED: cytochrome P450 CYP736A12-like isoform X2 [Juglans regia]	molecular function: binding (GO:0005488);; cellular component: membrane (GO:0016020);; molecular function: catalytic activity (GO:0003824);; biological process: metabolic process (GO:0008152);; biological process: single-organism process (GO:0044699)
Ziziphus_jujuba_newGene_3115	0.480229	1.08736	1.72294	0.927548	0.817297	1.19748	1.69419	0.801948	0.0305134	0.942936	normal	9.93447e-07	1.58445	up	0.21361	0.606588	normal	0.109378	0.485296	normal	0.0322017	0.812255	normal	0.989765	-0.0101931	normal	--	--	Biological Process: negative regulation of transcription, DNA-templated (GO:0045892);;	--	--	--	--	Transcriptional repressor, ovate	Transcription repressor OFP8 OS=Arabidopsis thaliana OX=3702 GN=OFP8 PE=1 SV=1	S	Function unknown	PREDICTED: transcription repressor OFP8 [Ziziphus jujuba]	biological process: biological regulation (GO:0065007)
Ziziphus_jujuba_newGene_7387	1.25051	0.791567	0.329296	0.73972	0.679077	0.491806	0.242117	0.485387	0.277098	-0.581991	normal	0.000214739	-1.79493	down	0.581226	-0.358948	normal	#N/A	#N/A	#N/A	#N/A	#N/A	#N/A	#N/A	#N/A	#N/A	[C]	Energy production and conversion	Molecular Function: oxygen binding (GO:0019825);; Molecular Function: heme binding (GO:0020037);; Molecular Function: metal ion binding (GO:0046872);;	--	--	[C]	Energy production and conversion	--	Non-symbiotic hemoglobin 2 OS=Solanum lycopersicum OX=4081 GN=HB2 PE=2 SV=1	C	Energy production and conversion	PREDICTED: non-symbiotic hemoglobin 2-like [Ziziphus jujuba]	molecular function: binding (GO:0005488)
Ziziphus_jujuba_newGene_1786	1.72629	0.480624	0.185924	2.05513	1.37733	0.336655	0.231694	1.28762	0.00609402	-1.41244	down	6.54161e-06	-2.62526	down	0.886033	0.131199	normal	0.000837377	-1.63224	down	6.5504e-06	-2.31907	down	0.890907	-0.0946582	normal	[G]	Carbohydrate transport and metabolism	Molecular Function: zinc ion binding (GO:0008270);; Molecular Function: mannitol dehydrogenase activity (GO:0046029);; Biological Process: oxidation-reduction process (GO:0055114);;	K00083|9.16366e-97|pper:PRUPE_ppa007626mg|K00083 cinnamyl-alcohol dehydrogenase [EC:1.1.1.195] | (RefSeq) hypothetical protein	Phenylpropanoid biosynthesis (ko00940)	[Q]	Secondary metabolites biosynthesis, transport and catabolism	Alcohol dehydrogenase GroES-like domain	Probable mannitol dehydrogenase OS=Fragaria ananassa OX=3747 GN=CAD PE=2 SV=1	C	Energy production and conversion	probable mannitol dehydrogenase [Morus notabilis]	molecular function: binding (GO:0005488);; molecular function: catalytic activity (GO:0003824);; biological process: metabolic process (GO:0008152);; biological process: single-organism process (GO:0044699)
Ziziphus_jujuba_newGene_4658	12.1747	23.3172	27.8573	12.5552	14.1087	22.2754	26.2628	15.2924	0.000122881	0.793963	normal	2.20931e-07	1.0434	up	0.953516	0.034299	normal	2.47697e-05	0.597732	normal	0.000144556	0.691934	normal	0.71973	0.109967	normal	--	--	--	--	--	[T]	Signal transduction mechanisms	--	Disease resistance protein RPS2 OS=Arabidopsis thaliana OX=3702 GN=RPS2 PE=1 SV=1	S	Function unknown	PREDICTED: uncharacterized protein LOC107405332 [Ziziphus jujuba]	--
Ziziphus_jujuba_newGene_1481	2.40615	3.35683	8.03418	2.24027	1.40861	5.01183	4.46057	3.02665	0.656885	0.322236	normal	0.00265795	1.41424	up	0.947011	-0.0672638	normal	0.000862416	1.50685	up	0.0377328	1.24337	up	#N/A	#N/A	#N/A	--	--	--	--	--	--	--	--	--	--	--	--	--
Ziziphus_jujuba_newGene_755	1.29056	1.10397	0.442907	1.26946	1.24285	0.919602	0.786648	0.840943	0.721579	-0.233642	normal	0.00575458	-1.40734	down	0.96634	-0.0394902	normal	0.193017	-0.454445	normal	0.038193	-0.801465	normal	0.378641	-0.439891	normal	[HR]	Coenzyme transport and metabolism;; General function prediction only	Molecular Function: phosphoglycerate dehydrogenase activity (GO:0004617);; Biological Process: serine family amino acid biosynthetic process (GO:0009070);; Molecular Function: small molecule binding (GO:0036094);;	K00058|2.99521e-57|pda:103707102|K00058 D-3-phosphoglycerate dehydrogenase [EC:1.1.1.95] | (RefSeq) D-3-phosphoglycerate dehydrogenase 3, chloroplastic-like	Glycine, serine and threonine metabolism (ko00260);; Carbon metabolism (ko01200);; Biosynthesis of amino acids (ko01230)	[E]	Amino acid transport and metabolism	D-isomer specific 2-hydroxyacid dehydrogenase, NAD binding domain	D-3-phosphoglycerate dehydrogenase 2, chloroplastic OS=Arabidopsis thaliana OX=3702 GN=PGDH2 PE=1 SV=2	E	Amino acid transport and metabolism	D-3-phosphoglycerate dehydrogenase 3, chloroplastic [Morus notabilis]	molecular function: catalytic activity (GO:0003824);; biological process: metabolic process (GO:0008152);; biological process: single-organism process (GO:0044699);; biological process: cellular process (GO:0009987);; molecular function: binding (GO:0005488)
Ziziphus_jujuba_newGene_7530	3.09281	2.56624	1.23654	3.67096	3.24118	1.84759	1.03967	4.15913	0.625111	-0.275787	normal	0.00127418	-1.34432	down	0.829201	0.163883	normal	0.0148512	-0.795583	normal	1.70642e-05	-1.70081	down	0.425141	0.326995	normal	[T]	Signal transduction mechanisms	Biological Process: cation transport (GO:0006812);; Cellular Component: membrane (GO:0016020);; Biological Process: transmembrane transport (GO:0055085);;	--	--	[P]	Inorganic ion transport and metabolism	Sodium/hydrogen exchanger family;; Sodium/hydrogen exchanger family	Cation/H(+) antiporter 15 OS=Arabidopsis thaliana OX=3702 GN=CHX15 PE=2 SV=1	P	Inorganic ion transport and metabolism	PREDICTED: cation/H(+) antiporter 15-like [Pyrus x bretschneideri]	biological process: localization (GO:0051179);; cellular component: membrane (GO:0016020)
Ziziphus_jujuba_newGene_6435	2.74779	1.86608	0.869309	0.0353407	3.01719	1.80459	2.07799	1.9312	0.847173	-0.158333	normal	0.55435	-0.524683	normal	2.4426e-40	-3.82043	down	0.791841	-0.227079	normal	0.673873	-0.45314	normal	0.868458	-0.104902	normal	--	--	Molecular Function: metal ion binding (GO:0046872);;	--	--	[R]	General function prediction only	PHD-finger	PHD finger protein At1g33420 OS=Arabidopsis thaliana OX=3702 GN=At1g33420 PE=1 SV=1	S	Function unknown	PREDICTED: PHD finger protein At1g33420-like, partial [Ziziphus jujuba]	molecular function: binding (GO:0005488)
Ziziphus_jujuba_newGene_2429	0.462937	3.27254	0.573757	4.36765	0.986798	2.14722	0.508032	4.2195	0.000188772	1.99752	up	#N/A	#N/A	#N/A	0.00150961	1.24336	up	0.267581	0.787542	normal	0.460391	-0.704896	normal	0.026717	1.11545	up	[T]	Signal transduction mechanisms	Molecular Function: ATP binding (GO:0005524);; Cellular Component: plasma membrane (GO:0005886);; Cellular Component: integral component of membrane (GO:0016021);; Molecular Function: ATPase activity, coupled to transmembrane movement of substances (GO:0042626);; Biological Process: transmembrane transport (GO:0055085);;	--	--	[Q]	Secondary metabolites biosynthesis, transport and catabolism	ABC transporter;; ABC-2 type transporter;; AAA domain, putative AbiEii toxin, Type IV TA system;; ABC-2 type transporter	ABC transporter G family member 11 OS=Arabidopsis thaliana OX=3702 GN=ABCG11 PE=1 SV=1	V	Defense mechanisms	PREDICTED: ABC transporter G family member 2-like [Glycine max]	molecular function: binding (GO:0005488);; cellular component: cell (GO:0005623);; cellular component: membrane (GO:0016020);; cellular component: cell part (GO:0044464);; cellular component: membrane part (GO:0044425);; molecular function: catalytic activity (GO:0003824);; molecular function: transporter activity (GO:0005215);; biological process: localization (GO:0051179)
Ziziphus_jujuba_newGene_7231	1.27811	2.78647	3.33446	2.55932	1.53806	2.60441	3.16647	1.76701	0.0353358	0.864989	normal	0.00513883	1.11435	up	0.336937	0.496576	normal	0.423601	0.395665	normal	0.0958969	0.695364	normal	0.871075	-0.109951	normal	--	--	--	--	--	--	--	--	--	S	Function unknown	PREDICTED: uncharacterized protein LOC107419495 [Ziziphus jujuba]	--
Ziziphus_jujuba_newGene_7129	5.22542	1.707	1.66097	1.9247	1.73659	1.39923	0.896039	1.0572	0.0110614	-1.29402	down	0.00682184	-1.5094	down	0.054213	-0.860226	normal	0.612203	-0.29659	normal	0.118775	-0.970705	normal	0.553794	-0.397698	normal	--	--	--	--	--	--	--	--	--	--	--	--	--
gene_name	#DIV/0!	#DIV/0!	#DIV/0!	#DIV/0!	#DIV/0!	#DIV/0!	#DIV/0!	#DIV/0!	DCK-1_DCK-2_DCK-3_vs_D6h-1_D6h-2_D6h-3_DESeq2_FDR	DCK-1_DCK-2_DCK-3_vs_D6h-1_D6h-2_D6h-3_DESeq2_log2FC	DCK-1_DCK-2_DCK-3_vs_D6h-1_D6h-2_D6h-3_DESeq2_(FDR_0.05_FC_2)_regulated	DCK-1_DCK-2_DCK-3_vs_D12h-1_D12h-2_D12h-3_DESeq2_FDR	DCK-1_DCK-2_DCK-3_vs_D12h-1_D12h-2_D12h-3_DESeq2_log2FC	DCK-1_DCK-2_DCK-3_vs_D12h-1_D12h-2_D12h-3_DESeq2_(FDR_0.05_FC_2)_regulated	DCK-1_DCK-2_DCK-3_vs_D48h-1_D48h-2_D48h-3_DESeq2_FDR	DCK-1_DCK-2_DCK-3_vs_D48h-1_D48h-2_D48h-3_DESeq2_log2FC	DCK-1_DCK-2_DCK-3_vs_D48h-1_D48h-2_D48h-3_DESeq2_(FDR_0.05_FC_2)_regulated	TCK-1_TCK-2_TCK-3_vs_T6h-1_T6h-2_T6h-3_DESeq2_FDR	TCK-1_TCK-2_TCK-3_vs_T6h-1_T6h-2_T6h-3_DESeq2_log2FC	TCK-1_TCK-2_TCK-3_vs_T6h-1_T6h-2_T6h-3_DESeq2_(FDR_0.05_FC_2)_regulated	TCK-1_TCK-2_TCK-3_vs_T12h-1_T12h-2_T12h-3_DESeq2_FDR	TCK-1_TCK-2_TCK-3_vs_T12h-1_T12h-2_T12h-3_DESeq2_log2FC	TCK-1_TCK-2_TCK-3_vs_T12h-1_T12h-2_T12h-3_DESeq2_(FDR_0.05_FC_2)_regulated	TCK-1_TCK-2_TCK-3_vs_T48h-1_T48h-2_T48h-3_DESeq2_FDR	TCK-1_TCK-2_TCK-3_vs_T48h-1_T48h-2_T48h-3_DESeq2_log2FC	TCK-1_TCK-2_TCK-3_vs_T48h-1_T48h-2_T48h-3_DESeq2_(FDR_0.05_FC_2)_regulated	COG_class	COG_class_annotation	GO_annotation	KEGG_annotation	KEGG_pathway_annotation	KOG_class	KOG_class_annotation	Pfam_annotation	Swiss_Prot_annotation	eggNOG_class	eggNOG_class_annotation	NR_annotation	GO_second_level_annotation
LOC107409776	9.26765	19.0315	22.3677	11.5204	8.90391	16.9599	21.2767	11.2902	2.24992e-08	0.959194	normal	1.42223e-16	1.1158	up	0.102746	0.283192	normal	7.5267e-15	0.889442	normal	1.82192e-08	1.0611	up	0.124359	0.344649	normal	[L]	Replication, recombination and repair	Molecular Function: nucleic acid binding (GO:0003676);; Molecular Function: RNA helicase activity (GO:0003724);; Molecular Function: ATP binding (GO:0005524);; Molecular Function: ATP-dependent helicase activity (GO:0008026);; Cellular Component: chloroplast stroma (GO:0009570);; Biological Process: embryo development ending in seed dormancy (GO:0009793);; Cellular Component: cytoplasmic stress g…	--	--	[A]	RNA processing and modification	DSHCT (NUC185) domain	DEAD-box ATP-dependent RNA helicase ISE2, chloroplastic (Precursor) GN=F20P5.20 OS=Arabidopsis thaliana (Mouse-ear cress) PE=1 SV=2	A	RNA processing and modification	PREDICTED: DEAD-box ATP-dependent RNA helicase ISE2, chloroplastic [Prunus mume]	molecular function: binding (GO:0005488);; molecular function: catalytic activity (GO:0003824);; cellular component: cell (GO:0005623);; cellular component: organelle (GO:0043226);; cellular component: organelle part (GO:0044422);; cellular component: cell part (GO:0044464);; biological process: reproduction (GO:0000003);; biological process: reproductive process (GO:0022414);; biological process…
LOC107429512	28.8465	11.9249	23.6035	10.4225	17.5602	25.0829	13.9173	2.01731	0.00142864	-1.15742	down	0.523873	-0.377358	normal	0.00092261	-1.11576	down	0.705138	0.316224	normal	0.728218	-0.363752	normal	0.00128949	-1.52827	down	--	--	--	--	--	--	--	PLAC8 family	Protein PLANT CADMIUM RESISTANCE 12 GN=PCR12 OS=Arabidopsis thaliana (Mouse-ear cress) PE=2 SV=2	S	Function unknown	PREDICTED: protein PLANT CADMIUM RESISTANCE 9 [Prunus mume]	--
LOC107413532	23.2801	10.9337	7.03676	8.18819	24.2712	10.1134	7.76497	5.56693	0.000201183	-1.07476	down	3.11353e-06	-1.73031	down	5.51352e-06	-1.25928	down	8.32217e-11	-1.26054	down	3.01319e-09	-1.75172	down	1.06691e-25	-1.99055	down	[B]	Chromatin structure and dynamics	--	K11254|8.9079e-51|zma:100282268|K11254 histone H4 | (RefSeq) pco082380(357), GRMZM2G056350, GRMZM2G332838; uncharacterized LOC100282268	--	[B]	Chromatin structure and dynamics	Core histone H2A/H2B/H3/H4;; TATA box binding protein associated factor (TAF)	Histone H4 OS=Glycine max (Soybean) PE=3 SV=1	R	General function prediction only	hypothetical protein ZEAMMB73_313798 [Zea mays]	--
LOC107433578	14.8365	9.30962	7.16456	17.0187	6.55807	10.755	7.04896	17.7122	0.277938	-0.595044	normal	2.43054e-05	-1.14902	down	0.829459	0.144622	normal	0.064391	0.632098	normal	0.819114	-0.0761125	normal	0.000518353	1.20867	up	[V]	Defense mechanisms	Molecular Function: ATP binding (GO:0005524);; Biological Process: obsolete ATP catabolic process (GO:0006200);; Cellular Component: integral component of membrane (GO:0016021);; Molecular Function: ATPase activity, coupled to transmembrane movement of substances (GO:0042626);; Biological Process: transmembrane transport (GO:0055085);;	K05666|0|fve:101311724|K05666 ATP-binding cassette, subfamily C (CFTR/MRP), member 2 | (RefSeq) ABC transporter C family member 3-like	--	[Q]	Secondary metabolites biosynthesis, transport and catabolism	ABC transporter;; ABC transporter transmembrane region;; AAA domain;; P-loop containing region of AAA domain;; Miro-like protein;; 50S ribosome-binding GTPase;; Domain of unknown function DUF87	ABC transporter C family member 3 GN=MJG19.3 OS=Arabidopsis thaliana (Mouse-ear cress) PE=1 SV=1	Q	Secondary metabolites biosynthesis, transport and catabolism	PREDICTED: ABC transporter C family member 3-like [Fragaria vesca subsp. vesca]	molecular function: binding (GO:0005488);; cellular component: membrane (GO:0016020);; cellular component: membrane part (GO:0044425);; molecular function: catalytic activity (GO:0003824);; molecular function: transporter activity (GO:0005215);; biological process: localization (GO:0051179)
LOC107420744	52.9002	39.9885	26.3237	27.661	63.1563	30.3977	27.5848	21.2262	0.00869236	-0.450624	normal	6.39096e-17	-1.14062	down	4.15533e-05	-0.871997	normal	0.000123177	-1.03381	down	3.84429e-05	-1.31489	down	9.92259e-09	-1.42339	down	--	--	--	--	--	--	--	--	--	--	--	--	--
LOC107416811	1.85082	0.844915	0.812859	1.22788	2.48122	0.799138	0.804369	0.889364	0.000402497	-1.09181	down	0.000258101	-1.25035	down	0.37505	-0.448889	normal	2.35812e-08	-1.57229	down	0.000309619	-1.63884	down	0.000837971	-1.20386	down	--	--	Biological Process: regulation of DNA replication (GO:0006275);; Biological Process: chromatin silencing (GO:0006342);; Biological Process: regulation of G2/M transition of mitotic cell cycle (GO:0010389);; Biological Process: histone H3-K9 methylation (GO:0051567);;	--	--	--	--	--	--	S	Function unknown	hypothetical protein L484_017726 [Morus notabilis]	biological process: biological regulation (GO:0065007);; biological process: cellular process (GO:0009987);; biological process: single-organism process (GO:0044699);; biological process: cellular component organization or biogenesis (GO:0071840);; biological process: metabolic process (GO:0008152)
LOC107425128	1.39614	0.571944	0.56504	1.18786	1.76293	0.638077	0.49478	0.59138	3.61704e-05	-1.22937	down	0.00362284	-1.2989	down	0.852002	-0.158472	normal	0.000915509	-1.33082	down	9.38287e-05	-1.7892	down	0.0117686	-1.11267	down	--	--	Cellular Component: mitochondrion (GO:0005739);;	--	--	--	--	--	Uncharacterized protein At4g38062 GN=At4g38062 OS=Arabidopsis thaliana (Mouse-ear cress) PE=4 SV=1	S	Function unknown	hypothetical protein PRUPE_ppa018192mg [Prunus persica]	cellular component: cell (GO:0005623);; cellular component: organelle (GO:0043226);; cellular component: cell part (GO:0044464)
LOC107434165	2.15013	1.43891	0.857388	0.804398	2.37844	1.18963	1.17299	0.729957	0.175959	-0.484657	normal	1.03704e-05	-1.46449	down	0.00314953	-1.0004	down	0.00677031	-0.938808	normal	0.123221	-0.982209	normal	2.00466e-05	-1.38056	down	--	--	--	K10740|2.42336e-49|pvu:PHAVU_007G022600g|K10740 replication factor A3 | (RefSeq) hypothetical protein	DNA replication (ko03030);; Nucleotide excision repair (ko03420);; Mismatch repair (ko03430);; Homologous recombination (ko03440)	--	--	Replication factor A protein 3	Replication protein A 14 kDa subunit B GN=F28J12.250 OS=Arabidopsis thaliana (Mouse-ear cress) PE=1 SV=1	L	Replication, recombination and repair	hypothetical protein PHAVU_007G022600g [Phaseolus vulgaris]	--
LOC107418978	6.52647	14.6866	19.1903	4.62037	6.00584	17.4081	14.5559	5.11924	3.7211e-05	1.05027	up	6.73278e-08	1.37185	up	0.383903	-0.404007	normal	8.97048e-07	1.4087	up	0.00154793	1.04209	up	0.700946	-0.192975	normal	[K]	Transcription	--	K20896|8.97299e-112|cit:102622317|K20896 formylaminopyrimidine deformylase / aminopyrimidine aminohydrolase [EC:3.5.1.- 3.5.99.-] | (RefSeq) probable bifunctional TENA-E protein	--	--	--	TENA/THI-4/PQQC family	Seed maturation protein PM36 GN=PM36 OS=Glycine max (Soybean) PE=2 SV=1	S	Function unknown	PREDICTED: seed maturation protein PM36 [Sesamum indicum]	--
LOC107425453	12.3135	8.73059	9.83113	4.19322	12.1194	8.56402	6.46088	13.7706	0.310445	-0.564049	normal	0.207577	-0.557826	normal	1.77271e-10	-1.34091	down	0.443284	-0.522513	normal	0.00240355	-1.1795	down	0.581126	0.233305	normal	--	--	--	--	--	--	--	--	--	S	Function unknown	Secernin-2 [Gossypium arboreum]	--
LOC107419908	8.15053	19.9379	14.2995	4.6218	8.91537	22.7878	17.9395	5.17058	0.00226494	1.10353	up	0.156237	0.615221	normal	0.18679	-0.604327	normal	8.54532e-07	1.25931	up	0.00395251	0.802658	normal	0.0610831	-0.668611	normal	--	--	--	--	--	--	--	VQ motif	--	S	Function unknown	hypothetical protein L484_007135 [Morus notabilis]	--
LOC107405025	7.84741	1.01412	0	2.48025	0	0.710156	3.28269	0.283494	0.527806	-0.328752	normal	6.07357e-31	-6.69349	down	0.865364	-0.0595069	normal	#N/A	#N/A	#N/A	#N/A	#N/A	#N/A	#N/A	#N/A	#N/A	--	--	Biological Process: carbohydrate metabolic process (GO:0005975);; Molecular Function: cellulase activity (GO:0008810);; Biological Process: response to nematode (GO:0009624);;	--	--	--	--	Glycosyl hydrolase family 9	Endoglucanase 17 (Precursor) GN=At4g02290 OS=Arabidopsis thaliana (Mouse-ear cress) PE=2 SV=1	R	General function prediction only	glycoside hydrolase family 9 B2 [Gossypium hirsutum]	biological process: metabolic process (GO:0008152);; molecular function: catalytic activity (GO:0003824);; biological process: response to stimulus (GO:0050896);; biological process: multi-organism process (GO:0051704)
LOC107426314	4.68961	1.21796	1.16051	6.69027	3.22605	1.16424	0.998625	7.17204	1.06467e-05	-1.71651	down	1.14072e-06	-1.97198	down	0.407866	0.38896	normal	0.00248522	-1.3099	down	0.000377761	-1.68114	down	0.0056858	0.977491	normal	--	--	--	--	--	[K]	Transcription	GATA zinc finger	GATA transcription factor 16 GN=GATA16 OS=Arabidopsis thaliana (Mouse-ear cress) PE=2 SV=1	K	Transcription	PREDICTED: GATA transcription factor 16-like [Nelumbo nucifera]	--
LOC107407945	24.4576	74.8713	60.4315	42.7136	35.1056	92.7221	76.3275	46.5766	2.33787e-11	1.67263	up	0.0015789	1.10041	up	0.0379111	0.648613	normal	9.88954e-29	1.37103	up	3.60715e-11	0.869164	normal	0.0133225	0.372127	normal	[RTKL]	General function prediction only;; Signal transduction mechanisms;; Transcription;; Replication, recombination and repair	Molecular Function: protein kinase activity (GO:0004672);; Molecular Function: ATP binding (GO:0005524);; Biological Process: protein phosphorylation (GO:0006468);;	--	--	[T]	Signal transduction mechanisms	Protein kinase domain;; Protein tyrosine kinase	E3 ubiquitin-protein ligase KEG GN=KEG OS=Arabidopsis thaliana (Mouse-ear cress) PE=1 SV=2	T	Signal transduction mechanisms	PREDICTED: E3 ubiquitin-protein ligase KEG-like [Prunus mume]	molecular function: catalytic activity (GO:0003824);; biological process: metabolic process (GO:0008152);; biological process: cellular process (GO:0009987);; molecular function: binding (GO:0005488)
LOC107412094	2.43342	1.15355	1.53435	2.4164	2.29715	1.56668	3.09429	3.08073	0.0119456	-1.06481	down	0.061677	-0.915203	normal	0.998406	-0.00164558	normal	0.305643	-0.492264	normal	0.943145	0.0506486	normal	0.474899	0.39362	normal	[V]	Defense mechanisms	--	K03327|0|pmum:103341551|K03327 multidrug resistance protein, MATE family | (RefSeq) protein DETOXIFICATION 12-like	--	[R]	General function prediction only	MatE	MATE efflux family protein 9 GN=F3L12.7 OS=Arabidopsis thaliana (Mouse-ear cress) PE=2 SV=1	S	Function unknown	PREDICTED: MATE efflux family protein 5-like [Prunus mume]	--
LOC107420668	26.9116	15.8617	11.014	24.656	25.1883	16.3847	11.2419	31.2079	0.00205266	-0.667645	normal	1.74705e-12	-1.30149	down	0.776081	-0.0985589	normal	5.59611e-06	-0.605618	normal	2.43418e-19	-1.35397	down	0.139231	0.316776	normal	[R]	General function prediction only	Molecular Function: oxygen transporter activity (GO:0005344);; Molecular Function: iron ion binding (GO:0005506);; Biological Process: response to auxin (GO:0009733);; Biological Process: oxygen transport (GO:0015671);; Molecular Function: oxygen binding (GO:0019825);; Molecular Function: heme binding (GO:0020037);;	--	--	--	--	Bacterial-like globin	Two-on-two hemoglobin-3 GN=GLB3 OS=Arabidopsis thaliana (Mouse-ear cress) PE=1 SV=1	S	Function unknown	Hemoglobin-like protein YjbI [Morus notabilis]	molecular function: transporter activity (GO:0005215);; biological process: localization (GO:0051179);; molecular function: binding (GO:0005488);; biological process: response to stimulus (GO:0050896);; biological process: single-organism process (GO:0044699)
LOC107413990	4.42465	13.164	11.5635	3.54545	4.86224	12.9868	13.215	3.68702	2.42822e-07	1.41794	up	1.52464e-05	1.19671	up	0.624898	-0.269687	normal	3.50171e-11	1.34215	up	7.64373e-11	1.23836	up	0.309723	-0.351019	normal	[O]	Posttranslational modification, protein turnover, chaperones	Molecular Function: zinc ion binding (GO:0008270);;	--	--	[O]	Posttranslational modification, protein turnover, chaperones	Ring finger domain;; RING-H2 zinc finger;; Zinc finger, C3HC4 type (RING finger);; Zinc finger, C3HC4 type (RING finger);; Anaphase-promoting complex subunit 11 RING-H2 finger	RING-H2 finger protein ATL72 GN=ATL72 OS=Arabidopsis thaliana (Mouse-ear cress) PE=2 SV=1	O	Posttranslational modification, protein turnover, chaperones	hypothetical protein PRUPE_ppa011446mg [Prunus persica]	molecular function: binding (GO:0005488)
LOC107416031	4.84666	12.8356	11.0812	6.15946	5.67366	22.4991	13.5995	7.30792	1.34825e-10	1.30413	up	3.29844e-06	1.03364	up	0.551047	0.270012	normal	1.26313e-11	1.85673	up	0.0361029	1.00298	up	0.39902	0.338194	normal	[RTKL]	General function prediction only;; Signal transduction mechanisms;; Transcription;; Replication, recombination and repair	--	--	--	[T]	Signal transduction mechanisms	Protein kinase domain;; Protein tyrosine kinase;; Wall-associated receptor kinase C-terminal	Probable receptor-like protein kinase At1g67000 (Precursor) GN=At1g67000 OS=Arabidopsis thaliana (Mouse-ear cress) PE=2 SV=2	T	Signal transduction mechanisms	PREDICTED: probable receptor-like protein kinase At1g67000 [Prunus mume]	--
LOC107423018	11.9991	7.8378	6.42205	11.7931	10.7436	9.22723	9.17425	16.8147	0.0949596	-0.605394	normal	0.00321693	-1.03567	down	0.973643	0.0275962	normal	0.162283	-0.360655	normal	0.0821448	-0.522955	normal	0.00195218	0.530583	normal	--	--	--	--	--	--	--	--	Probable membrane-associated kinase regulator 1 GN=MAKR1 OS=Arabidopsis thaliana (Mouse-ear cress) PE=1 SV=1	T	Signal transduction mechanisms	conserved hypothetical protein [Ricinus communis]	--
LOC107413003	17.8674	2.77982	0.0904903	17.1069	14.2256	2.12996	0.178841	13.9277	7.6735e-47	-2.64723	down	5.2007e-76	-6.92549	down	0.85258	-0.0797401	normal	4.61291e-37	-2.67076	down	6.53977e-35	-5.64362	down	0.967828	-0.0138102	normal	--	--	--	--	--	[I]	Lipid transport and metabolism	3-oxo-5-alpha-steroid 4-dehydrogenase;; Protein of unknown function (DUF1295)	Steroid 5-alpha-reductase DET2 GN=DET2 OS=Gossypium hirsutum (Upland cotton) PE=1 SV=1	I	Lipid transport and metabolism	PREDICTED: very-long-chain enoyl-CoA reductase-like [Prunus mume]	--
LOC107433903	3.436	8.82618	10.5866	7.46648	5.03404	9.82703	9.88578	8.0358	9.54665e-05	1.24448	up	2.17735e-08	1.48645	up	0.000250298	0.978941	normal	2.06316e-05	0.940628	normal	0.000775949	0.800607	normal	0.00105665	0.683735	normal	--	--	Molecular Function: alpha-1,3-mannosylglycoprotein 2-beta-N-acetylglucosaminyltransferase activity (GO:0003827);; Cellular Component: Golgi stack (GO:0005795);; Molecular Function: alpha-1,6-mannosylglycoprotein 2-beta-N-acetylglucosaminyltransferase activity (GO:0008455);; Biological Process: oligosaccharide biosynthetic process (GO:0009312);; Cellular Component: integral component of membrane (…	K00736|0|mdm:103426276|K00736 alpha-1,6-mannosyl-glycoprotein beta-1,2-N-acetylglucosaminyltransferase [EC:2.4.1.143] | (RefSeq) alpha-1,6-mannosyl-glycoprotein 2-beta-N-acetylglucosaminyltransferase-like	N-Glycan biosynthesis (ko00510)	[G]	Carbohydrate transport and metabolism	N-acetylglucosaminyltransferase II (MGAT2)	--	G	Carbohydrate transport and metabolism	Alpha-1,6-mannosyl-glycoprotein 2-beta-N-acetylglucosaminyltransferase [Morus notabilis]	molecular function: catalytic activity (GO:0003824);; cellular component: cell (GO:0005623);; cellular component: organelle (GO:0043226);; cellular component: organelle part (GO:0044422);; cellular component: cell part (GO:0044464);; biological process: metabolic process (GO:0008152);; biological process: single-organism process (GO:0044699);; cellular component: membrane (GO:0016020);; cellular …
LOC107424658	24.6033	20.9016	2.02909	19.8574	27.6547	13.9564	3.14813	27.2663	0.520324	-0.271591	normal	2.82005e-26	-3.51201	down	0.576485	-0.273819	normal	9.92306e-07	-0.998564	normal	4.60412e-09	-2.90281	down	0.996904	-0.00265227	normal	--	--	Molecular Function: methyltransferase activity (GO:0008168);; Biological Process: methylation (GO:0032259);;	K08241|0|tcc:TCM_000324|K08241 jasmonate O-methyltransferase [EC:2.1.1.141] | (RefSeq) Salicylate O-methyltransferase	alpha-Linolenic acid metabolism (ko00592)	--	--	SAM dependent carboxyl methyltransferase	Salicylate carboxymethyltransferase GN=SAMT OS=Clarkia breweri (Fairy fans) PE=1 SV=1	R	General function prediction only	Salicylate O-methyltransferase [Morus notabilis]	molecular function: catalytic activity (GO:0003824);; biological process: metabolic process (GO:0008152)
LOC107410550	36.3131	33.7452	19.2369	46.859	38.8117	31.181	18.2671	43.9219	0.166274	-0.159073	normal	2.57099e-28	-1.07734	down	0.00353447	0.291506	normal	0.00400341	-0.347482	normal	6.65989e-11	-1.26482	down	0.0842781	0.191563	normal	--	--	Biological Process: response to stress (GO:0006950);;	K09646|0|cit:102622907|K09646 serine carboxypeptidase 1 [EC:3.4.16.-] | (RefSeq) serine carboxypeptidase-like 51	--	[O]	Posttranslational modification, protein turnover, chaperones	Serine carboxypeptidase	Serine carboxypeptidase-like 51 (Precursor) GN=SCPL51 OS=Arabidopsis thaliana (Mouse-ear cress) PE=2 SV=2	O	Posttranslational modification, protein turnover, chaperones	PREDICTED: serine carboxypeptidase-like 51-like isoform X1 [Citrus sinensis]	biological process: response to stimulus (GO:0050896)
LOC107419015	1.24842	4.65494	3.9278	1.66252	1.62475	4.44554	3.81198	1.82293	4.32114e-16	1.75576	up	2.98253e-09	1.45245	up	0.412033	0.333024	normal	4.61083e-07	1.34461	up	0.00666409	0.989619	normal	0.761113	0.157622	normal	--	--	--	--	--	--	--	Plant invertase/pectin methylesterase inhibitor	21 kDa protein (Precursor) OS=Daucus carota (Wild carrot) PE=2 SV=1	R	General function prediction only	hypothetical protein PRUPE_ppa020077mg [Prunus persica]	--
LOC107415767	11.2936	4.844	13.5513	4.79249	6.44709	11.184	22.9631	0.632008	0.0203841	-1.07028	down	0.885357	0.105779	normal	0.147749	-0.711695	normal	0.238763	0.635497	normal	0.347544	0.906806	normal	2.90261e-07	-2.16818	down	--	--	Molecular Function: 3-beta-hydroxy-delta5-steroid dehydrogenase activity (GO:0003854);; Biological Process: cellular metabolic process (GO:0044237);; Molecular Function: delta4-3-oxosteroid 5beta-reductase activity (GO:0047787);; Molecular Function: coenzyme binding (GO:0050662);; Biological Process: oxidation-reduction process (GO:0055114);;	--	--	--	--	--	3-oxo-Delta(4,5)-steroid 5-beta-reductase OS=Digitalis lanata (Grecian foxglove) PE=1 SV=1	R	General function prediction only	PREDICTED: 3-oxo-Delta(4,5)-steroid 5-beta-reductase-like [Nelumbo nucifera]	molecular function: catalytic activity (GO:0003824);; biological process: metabolic process (GO:0008152);; biological process: single-organism process (GO:0044699);; biological process: cellular process (GO:0009987);; molecular function: binding (GO:0005488)
LOC107421189	16.6637	2	1.79212	13.885	10.442	1.34407	1.94911	12.2904	0.0183375	-1.45229	down	9.60755e-07	-2.83598	down	0.391746	-0.309583	normal	0.287088	-0.73849	normal	0.25851	-1.04862	normal	0.917573	0.0761128	normal	--	--	--	K16241|1.81083e-82|pmum:103319683|K16241 transcription factor HY5 | (RefSeq) transcription factor HY5	Circadian rhythm - plant (ko04712)	[K]	Transcription	bZIP transcription factor;; Basic region leucine zipper;; bZIP Maf transcription factor	Transcription factor HY5 GN=F2I11_150 OS=Arabidopsis thaliana (Mouse-ear cress) PE=1 SV=1	K	Transcription	PREDICTED: transcription factor HY5 [Prunus mume]	--
LOC107407275	3.37159	1.48763	0.81619	0.965029	3.93802	1.42338	1.13523	0.73563	0.0415279	-0.997782	normal	0.000956393	-1.8279	down	0.0836499	-0.808649	normal	0.00522508	-1.2823	down	0.00411696	-1.6735	down	0.000210164	-1.61032	down	--	--	Molecular Function: 2-alkenal reductase [NAD(P)] activity (GO:0032440);; Biological Process: oxidation-reduction process (GO:0055114);;	--	--	--	--	Leucine rich repeat;; Leucine Rich repeats (2 copies);; Leucine Rich Repeat;; Leucine rich repeat;; Leucine rich repeat N-terminal domain	Leucine-rich repeat extensin-like protein 2 (Precursor) GN=LRX2 OS=Arabidopsis thaliana (Mouse-ear cress) PE=2 SV=1	R	General function prediction only	PREDICTED: leucine-rich repeat extensin-like protein 2 [Populus euphratica]	molecular function: catalytic activity (GO:0003824);; biological process: metabolic process (GO:0008152);; biological process: single-organism process (GO:0044699)
LOC107410372	20.8685	9.41707	6.69116	9.28426	22.8885	7.77016	5.93336	5.61525	4.73587e-05	-1.13327	down	5.79023e-25	-1.75383	down	0.000225667	-1.01148	down	1.26321e-16	-1.54715	down	6.02223e-12	-2.03555	down	5.94407e-06	-1.61841	down	--	--	--	--	--	--	--	Probable lipid transfer;; Protease inhibitor/seed storage/LTP family	Non-specific lipid transfer protein GPI-anchored 2 (Precursor) GN=T28A8.10 OS=Arabidopsis thaliana (Mouse-ear cress) PE=2 SV=1	R	General function prediction only	PREDICTED: non-specific lipid transfer protein GPI-anchored 2-like isoform X2 [Malus domestica]	--
LOC107410500	0.763332	0.173103	0.207186	0.699901	0.478316	0.328312	0.267411	0.900716	0.000435253	-1.36291	down	0.225469	-0.833485	normal	0.989239	-0.010706	normal	2.50783e-05	-1.41925	down	0.00186829	-1.19537	down	0.873692	0.0832327	normal	--	--	--	--	--	[T]	Signal transduction mechanisms	NB-ARC domain;; AAA domain;; NACHT domain	Disease resistance protein At4g27190 GN=At4g27190 OS=Arabidopsis thaliana (Mouse-ear cress) PE=2 SV=1	T	Signal transduction mechanisms	Disease resistance protein [Morus notabilis]	--
LOC107407293	13.9417	45.1486	55.0088	16.2893	18.7011	48.2334	56.7924	22.9525	2.56705e-28	1.60362	up	5.75447e-42	1.81664	up	0.76467	0.171863	normal	4.60566e-10	1.2951	up	2.40603e-05	1.36265	up	0.306449	0.290941	normal	[R]	General function prediction only	--	--	--	--	--	Protein of unknown function (DUF861)	--	S	Function unknown	Uncharacterized protein F383_37394 [Gossypium arboreum]	--
LOC107406564	0.269932	6.52289	8.97404	0.063476	0.531874	6.93444	11.2097	0.041392	7.38517e-09	2.89607	up	2.32057e-11	3.72435	up	#N/A	#N/A	#N/A	1.49885e-12	3.01104	up	7.0144e-11	3.46553	up	#N/A	#N/A	#N/A	--	--	--	K14488|1.82952e-35|cit:102620146|K14488 SAUR family protein | (RefSeq) auxin-induced protein 15A-like	Plant hormone signal transduction (ko04075)	--	--	Auxin responsive protein	Auxin-induced protein 10A5 OS=Glycine max (Soybean) PE=2 SV=1	S	Function unknown	hypothetical protein EUGRSUZ_I01359 [Eucalyptus grandis]	--
LOC107406672	3.82785	0.63067	1.0852	2.82026	2.76789	0.840301	1.12635	1.152	0.0759231	-1.14271	normal	0.0135722	-1.54391	down	0.699156	-0.275416	normal	9.68011e-05	-1.5299	down	0.000711769	-1.35608	down	0.399103	-0.519883	normal	--	--	--	--	--	--	--	X8 domain	Glucan endo-1,3-beta-glucosidase 4 (Precursor) GN=At3g13560 OS=Arabidopsis thaliana (Mouse-ear cress) PE=1 SV=1	R	General function prediction only	PREDICTED: glucan endo-1,3-beta-glucosidase 4 [Prunus mume]	--
LOC107423266	4.24835	10.6745	12.8043	6.99814	2.95102	8.31444	10.8163	6.86418	0.00773859	1.10659	up	1.16158e-05	1.36022	up	0.1525	0.562748	normal	0.0892489	1.06419	normal	0.00711313	1.48425	up	0.174301	0.741033	normal	[J]	Translation, ribosomal structure and biogenesis	Molecular Function: ATP binding (GO:0005524);; Biological Process: tRNA processing (GO:0008033);; Biological Process: cytokinin biosynthetic process (GO:0009691);; Molecular Function: AMP dimethylallyltransferase activity (GO:0009824);; Biological Process: pollen tube growth (GO:0009860);;	K10760|1.06241e-144|cit:102627215|K10760 adenylate dimethylallyltransferase (cytokinin synthase) [EC:2.5.1.27 2.5.1.112] | (RefSeq) adenylate isopentenyltransferase 5, chloroplastic	Zeatin biosynthesis (ko00908)	[J]	Translation, ribosomal structure and biogenesis	IPP transferase;; Isopentenyl transferase	Adenylate isopentenyltransferase 5, chloroplastic (Precursor) GN=IPT5 OS=Arabidopsis thaliana (Mouse-ear cress) PE=1 SV=2	H	Coenzyme transport and metabolism	Adenylate isopentenyltransferase 5 [Morus notabilis]	molecular function: binding (GO:0005488);; biological process: metabolic process (GO:0008152);; biological process: cellular process (GO:0009987);; biological process: biological regulation (GO:0065007);; molecular function: catalytic activity (GO:0003824);; biological process: reproduction (GO:0000003);; biological process: reproductive process (GO:0022414);; biological process: developmental pr…
LOC107410859	156.355	109.545	68.551	104.709	147.876	54.2834	68.2829	112.017	0.0141054	-0.545411	normal	3.59725e-21	-1.32288	down	0.518176	-0.384152	normal	0.249071	-0.850987	normal	1.50845e-16	-1.278	down	0.642483	-0.289544	normal	--	--	--	--	--	--	--	Thylakoid soluble phosphoprotein TSP9	--	S	Function unknown	PREDICTED: uncharacterized protein LOC100265554 [Vitis vinifera]	--
LOC107422144	23.2999	62.7656	51.3618	12.0067	63.0569	61.6272	78.682	9.58376	4.78898e-07	1.28996	up	0.00624896	0.935114	normal	0.184505	-0.642407	normal	0.926622	-0.0563823	normal	0.870275	0.123997	normal	7.74054e-08	-2.04392	down	--	--	--	--	--	--	--	Protein of unknown function (DUF2775)	Organ-specific protein P4 OS=Pisum sativum (Garden pea) PE=2 SV=1	R	General function prediction only	hypothetical protein VITISV_017120 [Vitis vinifera]	--
LOC107424162	17.7358	5.29854	5.39808	14.4529	19.4996	4.21064	5.09178	10.5873	3.44467e-19	-1.69006	down	2.87636e-16	-1.86387	down	0.390396	-0.283266	normal	7.5436e-24	-2.06838	down	2.74032e-19	-2.06231	down	8.58092e-05	-0.78093	normal	--	--	--	--	--	--	--	GDSL/SGNH-like Acyl-Esterase family found in Pmr5 and Cas1p;; PMR5 N terminal Domain	Protein trichome birefringence-like 25 GN=TBL25 OS=Arabidopsis thaliana (Mouse-ear cress) PE=2 SV=1	S	Function unknown	PREDICTED: protein trichome birefringence-like 25 isoform X1 [Prunus mume]	--
LOC107427541	17.5494	68.6891	133.119	20.0465	14.2372	63.7298	129.163	21.7799	9.21699e-09	1.74536	up	1.36995e-19	2.65275	up	0.892984	0.117948	normal	1.76871e-09	1.95897	up	8.22602e-21	2.85883	up	0.319635	0.49341	normal	[O]	Posttranslational modification, protein turnover, chaperones	--	--	--	[O]	Posttranslational modification, protein turnover, chaperones	DnaJ domain	Chaperone protein dnaJ 11, chloroplastic (Precursor) GN=T19K4.170 OS=Arabidopsis thaliana (Mouse-ear cress) PE=1 SV=2	O	Posttranslational modification, protein turnover, chaperones	Chaperone protein dnaJ 11, chloroplast precursor, putative [Ricinus communis]	--
LOC107431286	7.80333	26.9106	22.5027	10.8525	8.41085	43.7463	25.0049	14.9908	1.15821e-14	1.66539	up	2.40434e-10	1.35212	up	0.160925	0.41473	normal	4.39975e-12	2.17298	up	0.000208605	1.3165	up	0.0695542	0.705282	normal	--	--	--	K13424|0|pmum:103342913|K13424 WRKY transcription factor 33 | (RefSeq) probable WRKY transcription factor 33	Plant-pathogen interaction (ko04626)	--	--	WRKY DNA -binding domain	Probable WRKY transcription factor 33 GN=WRKY33 OS=Arabidopsis thaliana (Mouse-ear cress) PE=1 SV=2	K	Transcription	putative WRKY transcription factor 33 [Morus notabilis]	--
LOC107405305	0.487851	1.34214	1.30346	0.294395	0.367294	1.25704	1.05598	0.246858	0.00150874	1.22378	up	0.00465755	1.162	up	#N/A	#N/A	#N/A	0.0194507	1.29675	up	0.139559	1.03617	normal	#N/A	#N/A	#N/A	--	--	--	--	--	--	--	Plant invertase/pectin methylesterase inhibitor	Cell wall / vacuolar inhibitor of fructosidase 1 (Precursor) GN=T2J15.13 OS=Arabidopsis thaliana (Mouse-ear cress) PE=1 SV=1	R	General function prediction only	hypothetical protein PRUPE_ppa011560mg [Prunus persica]	--
LOC107434898	3.65597	1.40631	2.92759	1.55074	2.48834	2.8542	1.39981	0	0.000175954	-1.32609	down	0.184456	-0.425073	normal	0.0205616	-0.894884	normal	0.898123	0.129681	normal	0.553405	-0.614853	normal	#N/A	#N/A	#N/A	[IR]	Lipid transport and metabolism;; General function prediction only	Biological Process: response to fungus (GO:0009620);; Biological Process: response to ethylene (GO:0009723);; Molecular Function: hydrolase activity, acting on ester bonds (GO:0016788);; Biological Process: defense response to bacterium (GO:0042742);; Biological Process: response to oxygen-containing compound (GO:1901700);;	--	--	--	--	GDSL-like Lipase/Acylhydrolase	GDSL esterase/lipase 1 (Precursor) GN=GLIP1 OS=Arabidopsis thaliana (Mouse-ear cress) PE=1 SV=1	I	Lipid transport and metabolism	PREDICTED: GDSL esterase/lipase 2-like [Prunus mume]	biological process: response to stimulus (GO:0050896);; biological process: multi-organism process (GO:0051704);; molecular function: catalytic activity (GO:0003824)
LOC107425111	0.666247	0.289033	0.202637	0.31881	0.651551	0.226961	0.274834	0.228773	0.0266183	-1.03155	down	0.00121842	-1.60585	down	0.365912	-0.514781	normal	0.0138787	-1.24656	down	0.108471	-1.11671	normal	0.0307801	-1.0052	down	--	--	--	--	--	--	--	--	--	R	General function prediction only	hypothetical protein PRUPE_ppa003947mg [Prunus persica]	--
LOC107415089	4.85565	3.79246	2.34871	2.49808	5.55389	3.76683	2.89097	1.66581	0.311502	-0.421847	normal	0.0213844	-1.11544	down	0.0236691	-0.812872	normal	0.0186974	-0.712087	normal	1.12197e-05	-1.19786	down	9.0676e-10	-1.55905	down	[L]	Replication, recombination and repair	Biological Process: DNA methylation (GO:0006306);; Molecular Function: methyltransferase activity (GO:0008168);;	K00558|3.41067e-157|mdm:103452459|K00558 DNA (cytosine-5)-methyltransferase 1 [EC:2.1.1.37] | (RefSeq) DNA (cytosine-5)-methyltransferase CMT3	Cysteine and methionine metabolism (ko00270)	--	--	C-5 cytosine-specific DNA methylase;; BAH domain;; Chromo (CHRromatin Organisation MOdifier) domain	DNA (cytosine-5)-methyltransferase CMT3 GN=CMT3 OS=Arabidopsis thaliana (Mouse-ear cress) PE=1 SV=2	B	Chromatin structure and dynamics	PREDICTED: DNA (cytosine-5)-methyltransferase CMT3 [Malus domestica]	biological process: metabolic process (GO:0008152);; biological process: cellular process (GO:0009987);; molecular function: catalytic activity (GO:0003824)
LOC107434066	11.7221	21.894	26.6705	14.2188	13.5542	27.2945	29.18	15.9726	6.53695e-08	0.84996	normal	7.15349e-16	1.04518	up	0.276685	0.282935	normal	5.72462e-23	1.0517	up	6.81525e-08	0.991473	normal	0.0322819	0.29338	normal	[RTKL]	General function prediction only;; Signal transduction mechanisms;; Transcription;; Replication, recombination and repair	Molecular Function: ATP binding (GO:0005524);; Biological Process: protein phosphorylation (GO:0006468);; Molecular Function: RNA polymerase II carboxy-terminal domain kinase activity (GO:0008353);; Biological Process: cell division (GO:0051301);;	--	--	[D]	Cell cycle control, cell division, chromosome partitioning	Protein kinase domain;; Protein tyrosine kinase	Probable serine/threonine-protein kinase At1g54610 GN=At1g54610 OS=Arabidopsis thaliana (Mouse-ear cress) PE=1 SV=1	T	Signal transduction mechanisms	putative serine/threonine-protein kinase [Morus notabilis]	molecular function: binding (GO:0005488);; biological process: metabolic process (GO:0008152);; biological process: cellular process (GO:0009987);; molecular function: catalytic activity (GO:0003824);; biological process: single-organism process (GO:0044699)
LOC107413446	3.5977	7.91047	6.69455	4.29241	5.16047	8.11901	9.825	6.10196	1.99608e-08	1.23834	up	0.108316	0.717859	normal	0.852534	0.125658	normal	0.00401043	0.688072	normal	0.00379258	0.789828	normal	0.875802	0.111337	normal	--	--	--	K03358|1.24025e-35|mdm:103451269|K03358 anaphase-promoting complex subunit 11 | (RefSeq) anaphase-promoting complex subunit 11	Ubiquitin mediated proteolysis (ko04120)	[DO]	Cell cycle control, cell division, chromosome partitioning;; Posttranslational modification, protein turnover, chaperones	Anaphase-promoting complex subunit 11 RING-H2 finger;; RING-H2 zinc finger;; Zinc finger, C3HC4 type (RING finger)	Anaphase-promoting complex subunit 11 GN=APC11 OS=Arabidopsis thaliana (Mouse-ear cress) PE=1 SV=2	DO	Cell cycle control, cell division, chromosome partitioning;; Posttranslational modification, protein turnover, chaperones	Zinc finger, RING-type [Medicago truncatula]	--
LOC107414104	2.67105	13.2042	9.15934	1.07844	2.35681	17.72	9.92558	1.11135	1.00518e-07	1.96076	up	0.000105383	1.51516	up	0.0638635	-0.822894	normal	5.74204e-11	2.52825	up	0.000171123	1.71003	up	0.147608	-0.735695	normal	--	--	Biological Process: cellular process (GO:0009987);;	K09286|1.17284e-76|tcc:TCM_014845|K09286 EREBP-like factor | (RefSeq) AP2/ERF domain-containing transcription factor, putative	--	--	--	AP2 domain	Ethylene-responsive transcription factor 2 GN=ERF2 OS=Nicotiana tabacum (Common tobacco) PE=2 SV=1	K	Transcription	AP2/ERF domain-containing transcription factor, putative [Theobroma cacao]	biological process: cellular process (GO:0009987)
LOC107420238	7.09416	4.76732	3.56671	3.61402	6.41207	4.06315	2.79342	1.628	0.168545	-0.570651	normal	0.00123767	-1.07155	down	0.0909926	-0.717137	normal	0.308557	-0.57545	normal	0.0672823	-1.16135	normal	0.0209974	-1.14045	down	--	--	--	--	--	--	--	ZF-HD protein dimerisation region	Zinc-finger homeodomain protein 5 GN=F22H5.4 OS=Arabidopsis thaliana (Mouse-ear cress) PE=1 SV=1	K	Transcription	Homeobox protein 33 isoform 1 [Theobroma cacao]	--
LOC107425469	20.0971	11.2175	6.78984	6.09789	21.7702	9.91371	6.46506	3.79426	0.00234317	-0.848822	normal	6.21199e-07	-1.61631	down	5.74481e-08	-1.43995	down	0.000319006	-1.09656	down	0.000200788	-1.7433	down	2.14102e-11	-2.10883	down	[B]	Chromatin structure and dynamics	Cellular Component: nucleosome (GO:0000786);; Molecular Function: DNA binding (GO:0003677);; Cellular Component: nucleus (GO:0005634);; Biological Process: nucleosome assembly (GO:0006334);; Biological Process: cell proliferation (GO:0008283);; Cellular Component: plastid (GO:0009536);; Molecular Function: protein heterodimerization activity (GO:0046982);;	K11253|3.26679e-78|zma:103636448|K11253 histone H3 | (RefSeq) GRMZM2G387076; histone H3.2	--	[B]	Chromatin structure and dynamics	Core histone H2A/H2B/H3/H4	Histone H3.2 OS=Triticum aestivum (Wheat) PE=1 SV=2	B	Chromatin structure and dynamics	histone H3, expressed [Triticum aestivum]	cellular component: cell (GO:0005623);; cellular component: macromolecular complex (GO:0032991);; cellular component: organelle (GO:0043226);; cellular component: organelle part (GO:0044422);; cellular component: cell part (GO:0044464);; molecular function: binding (GO:0005488);; biological process: cellular process (GO:0009987);; biological process: cellular component organization or biogenesis …
LOC107425162	64.7442	31.4551	19.3707	65.0595	62.9835	24.7315	17.5509	63.0858	1.52632e-12	-1.07383	down	2.35347e-40	-1.86513	down	0.973443	-0.0133528	normal	1.04104e-62	-1.37482	down	1.52506e-42	-2.00386	down	0.936824	0.0177898	normal	[Z]	Cytoskeleton	--	--	--	[Z]	Cytoskeleton	Kinesin motor domain	Kinesin-like protein KCA2 GN=MNA5.20 OS=Arabidopsis thaliana (Mouse-ear cress) PE=1 SV=1	Z	Cytoskeleton	hypothetical protein PRUPE_ppa000319mg [Prunus persica]	--
LOC107432706	0.27441	0.625521	0.763841	0.428814	0.194841	0.705393	0.630103	0.446275	0.0138025	0.979612	normal	0.00131581	1.22247	up	#N/A	#N/A	#N/A	0.000257905	1.55895	up	0.0196002	1.29426	up	0.0897906	0.829468	normal	--	--	--	--	--	[R]	General function prediction only	Leucine Rich repeats (2 copies);; Leucine rich repeat;; Leucine Rich Repeat;; Leucine Rich repeat;; Leucine rich repeat	Receptor-like protein 12 (Precursor) GN=RLP12 OS=Arabidopsis thaliana (Mouse-ear cress) PE=2 SV=2	R	General function prediction only	Receptor like protein 27 [Theobroma cacao]	--
LOC107432705	0.522825	0.978344	1.94652	0.540725	0.540833	1.21652	1.45824	0.385935	0.136039	0.716471	normal	2.33752e-05	1.48035	up	#N/A	#N/A	#N/A	0.127355	0.911453	normal	0.0562469	1.15144	normal	#N/A	#N/A	#N/A	--	--	--	--	--	--	--	--	--	S	Function unknown	hypothetical protein PRUPE_ppa017896mg [Prunus persica]	--
LOC107414637	7.30249	15.714	15.8295	7.77036	6.12576	17.3348	16.058	9.70142	9.07688e-08	1.00405	up	1.57048e-08	0.946556	normal	0.953239	0.0341502	normal	3.45324e-18	1.45557	up	7.04506e-08	1.20285	up	1.41029e-07	0.691971	normal	--	--	Cellular Component: thylakoid (GO:0009579);; Biological Process: plastid organization (GO:0009657);; Molecular Function: alternative oxidase activity (GO:0009916);; Cellular Component: integral component of membrane (GO:0016021);; Biological Process: carotenoid biosynthetic process (GO:0016117);; Biological Process: electron transport chain (GO:0022900);; Molecular Function: metal ion binding (GO…	--	--	--	--	Alternative oxidase	Ubiquinol oxidase 4, chloroplastic/chromoplastic (Precursor) GN=T10I14_90 OS=Arabidopsis thaliana (Mouse-ear cress) PE=1 SV=2	R	General function prediction only	PREDICTED: ubiquinol oxidase 4, chloroplastic/chromoplastic [Vitis vinifera]	cellular component: cell (GO:0005623);; cellular component: cell part (GO:0044464);; biological process: cellular process (GO:0009987);; biological process: cellular component organization or biogenesis (GO:0071840);; molecular function: catalytic activity (GO:0003824);; biological process: metabolic process (GO:0008152);; biological process: single-organism process (GO:0044699);; cellular compon…
LOC107411386	1.92143	1.21071	0.879039	1.37345	2.44767	1.05947	0.874154	0.695678	0.0389725	-0.676659	normal	2.89239e-05	-1.21815	down	0.437974	-0.390155	normal	0.000344794	-1.15476	down	0.0171814	-1.4183	down	1.13525e-08	-1.59266	down	[RTKL]	General function prediction only;; Signal transduction mechanisms;; Transcription;; Replication, recombination and repair	Biological Process: phragmoplast assembly (GO:0000914);; Molecular Function: protein serine/threonine kinase activity (GO:0004674);; Molecular Function: ATP binding (GO:0005524);; Biological Process: protein phosphorylation (GO:0006468);; Molecular Function: microtubule binding (GO:0008017);; Cellular Component: plasmodesma (GO:0009506);; Biological Process: embryo development ending in seed dorm…	K17545|0|vvi:100259712|K17545 serine/threonine-protein kinase ULK4 [EC:2.7.11.1] | (RefSeq) serine/threonine-protein kinase RUNKEL	--	[R]	General function prediction only	Protein kinase domain;; Protein tyrosine kinase	Serine/threonine-protein kinase TIO GN=F14I3.15 OS=Arabidopsis thaliana (Mouse-ear cress) PE=1 SV=1	T	Signal transduction mechanisms	Serine/threonine-protein kinase ULK4 [Morus notabilis]	biological process: cellular process (GO:0009987);; biological process: single-organism process (GO:0044699);; biological process: cellular component organization or biogenesis (GO:0071840);; molecular function: catalytic activity (GO:0003824);; biological process: metabolic process (GO:0008152);; molecular function: binding (GO:0005488);; cellular component: cell junction (GO:0030054);; biologic…
LOC107428609	33.0664	16.8513	15.5469	19.5333	34.4402	16.3467	16.7445	25.3889	1.17294e-05	-0.991403	normal	1.09942e-13	-1.21672	down	2.10312e-05	-0.735958	normal	5.36332e-14	-1.09261	down	5.37123e-13	-1.20621	down	0.0338529	-0.412072	normal	[Q]	Secondary metabolites biosynthesis, transport and catabolism	--	K00276|0|pmum:103321853|K00276 primary-amine oxidase [EC:1.4.3.21] | (RefSeq) copper methylamine oxidase-like	Glycine, serine and threonine metabolism (ko00260);; Tyrosine metabolism (ko00350);; Phenylalanine metabolism (ko00360);; beta-Alanine metabolism (ko00410);; Isoquinoline alkaloid biosynthesis (ko00950);; Tropane, piperidine and pyridine alkaloid biosynthesis (ko00960)	[Q]	Secondary metabolites biosynthesis, transport and catabolism	Copper amine oxidase, enzyme domain;; Copper amine oxidase, N3 domain;; Copper amine oxidase, N2 domain	Primary amine oxidase (Precursor) GN=At1g62810 OS=Arabidopsis thaliana (Mouse-ear cress) PE=2 SV=1	Q	Secondary metabolites biosynthesis, transport and catabolism	PREDICTED: copper amine oxidase 1-like [Prunus mume]	--
LOC107424194	72.034	56.5625	7.17372	58.023	79.1272	38.0558	6.94115	64.813	0.00132663	-0.621857	normal	2.88327e-43	-3.37803	down	0.00928674	-0.319255	normal	2.86171e-33	-1.09345	down	8.24481e-80	-3.59947	down	0.00930813	-0.277664	normal	--	--	--	--	--	--	--	Helix-loop-helix DNA-binding domain	Transcription factor UNE10 GN=F6N15.11 OS=Arabidopsis thaliana (Mouse-ear cress) PE=2 SV=1	K	Transcription	hypothetical protein JCGZ_14576 [Jatropha curcas]	--
LOC107408967	39.0127	2.78365	1.77673	45.8554	45.8909	3.26673	1.25896	49.2049	0.243716	-0.682797	normal	6.98349e-48	-4.38416	down	0.716189	0.155519	normal	0.204445	-0.82931	normal	3.18944e-05	-3.15049	down	0.626166	0.130123	normal	[V]	Defense mechanisms	Molecular Function: ATP binding (GO:0005524);; Cellular Component: plasma membrane (GO:0005886);; Biological Process: obsolete ATP catabolic process (GO:0006200);; Molecular Function: ATPase-coupled molybdate transmembrane transporter activity (GO:0015412);;	--	--	[Q]	Secondary metabolites biosynthesis, transport and catabolism	ABC-2 type transporter;; ABC transporter	ABC transporter G family member 22 GN=F15M7.6 OS=Arabidopsis thaliana (Mouse-ear cress) PE=1 SV=1	Q	Secondary metabolites biosynthesis, transport and catabolism	ABC transporter G family member 22 [Morus notabilis]	molecular function: binding (GO:0005488);; cellular component: cell (GO:0005623);; cellular component: membrane (GO:0016020);; cellular component: cell part (GO:0044464);; molecular function: catalytic activity (GO:0003824);; molecular function: transporter activity (GO:0005215);; biological process: localization (GO:0051179)
LOC107407684	12.5139	17.6832	24.1372	42.657	6.71477	24.3755	12.47	87.8166	0.551471	0.371049	normal	0.0999624	0.875941	normal	0.00559764	1.11868	up	0.129202	1.07478	normal	0.566358	0.541442	normal	0.00324414	1.4027	up	--	--	--	K01285|1.7689e-112|vvi:100243061|K01285 lysosomal Pro-X carboxypeptidase [EC:3.4.16.2] | (RefSeq) lysosomal Pro-X carboxypeptidase	--	[OR]	Posttranslational modification, protein turnover, chaperones;; General function prediction only	Serine carboxypeptidase S28;; alpha/beta hydrolase fold;; Alpha/beta hydrolase family	Probable serine protease EDA2 (Precursor) GN=EDA2 OS=Arabidopsis thaliana (Mouse-ear cress) PE=2 SV=2	O	Posttranslational modification, protein turnover, chaperones	unnamed protein product [Coffea canephora]	--
LOC107434349	4.38955	3.7571	0.716238	5.33991	3.4819	2.62382	0.540225	4.96994	0.447578	-0.30392	normal	6.40041e-15	-2.57029	down	0.714918	0.18013	normal	0.164275	-0.379705	normal	6.42055e-11	-2.54915	down	0.0451814	0.517766	normal	[RTKL]	General function prediction only;; Signal transduction mechanisms;; Transcription;; Replication, recombination and repair	Molecular Function: protein kinase activity (GO:0004672);; Biological Process: cellular process (GO:0009987);;	K04733|0|mdm:103429173|K04733 interleukin-1 receptor-associated kinase 4 [EC:2.7.11.1] | (RefSeq) putative receptor-like protein kinase At4g00960	--	--	--	Protein tyrosine kinase;; Protein kinase domain;; Salt stress response/antifungal	Cysteine-rich receptor-like protein kinase 10 (Precursor) GN=F21P8.70 OS=Arabidopsis thaliana (Mouse-ear cress) PE=1 SV=3	T	Signal transduction mechanisms	PREDICTED: putative receptor-like protein kinase At4g00960 [Malus domestica]	molecular function: catalytic activity (GO:0003824);; biological process: metabolic process (GO:0008152);; biological process: cellular process (GO:0009987)
LOC107411406	0.555059	1.07924	1.66445	1.073	1.35341	1.84906	1.69204	1.1715	0.216382	0.643578	normal	0.0209468	1.13803	up	#N/A	#N/A	#N/A	0.613383	0.321848	normal	0.917249	0.0859792	normal	0.954192	-0.0515505	normal	--	--	Molecular Function: peroxidase activity (GO:0004601);; Biological Process: response to oxidative stress (GO:0006979);; Molecular Function: heme binding (GO:0020037);; Molecular Function: metal ion binding (GO:0046872);; Biological Process: oxidation-reduction process (GO:0055114);;	K00430|2.38348e-152|cit:102619551|K00430 peroxidase [EC:1.11.1.7] | (RefSeq) peroxidase 3-like	Phenylpropanoid biosynthesis (ko00940)	--	--	Peroxidase	Peroxidase 3 (Precursor) GN=YUP8H12.13 OS=Arabidopsis thaliana (Mouse-ear cress) PE=2 SV=1	G	Carbohydrate transport and metabolism	PREDICTED: peroxidase 3-like [Nelumbo nucifera]	molecular function: catalytic activity (GO:0003824);; molecular function: antioxidant activity (GO:0016209);; biological process: metabolic process (GO:0008152);; biological process: cellular process (GO:0009987);; biological process: single-organism process (GO:0044699);; biological process: response to stimulus (GO:0050896);; biological process: detoxification (GO:0098754);; molecular function:…
LOC107433818	1.90476	4.31987	6.22512	2.26023	2.74277	7.51566	7.45302	1.66161	2.38819e-06	1.10364	up	1.34615e-05	1.45647	up	0.669386	0.248645	normal	1.046e-38	1.40531	up	0.000593349	1.14488	up	0.012208	-0.558286	normal	--	--	--	K19613|3.58402e-41|mtr:MTR_5g028750|K19613 leucine-rich repeat protein SHOC2 | (RefSeq) CC-NBS-LRR resistance protein, putative	--	--	--	--	Putative disease resistance protein RGA4 GN=RGA4 OS=Solanum bulbocastanum (Wild potato) PE=2 SV=1	T	Signal transduction mechanisms	hypothetical protein L484_009642 [Morus notabilis]	--
LOC107410518	25.2468	63.0655	71.324	33.3036	26.1967	64.1909	72.0371	40.4331	6.87216e-06	1.19763	up	7.91628e-26	1.34085	up	0.0386941	0.362303	normal	2.25272e-09	1.21904	up	3.33008e-09	1.24673	up	0.000799542	0.60975	normal	--	--	--	--	--	--	--	--	--	S	Function unknown	PREDICTED: uncharacterized protein LOC101203466 [Cucumis sativus]	--
LOC107421866	28.1921	36.7458	12.8273	41.5845	22.4855	28.2854	12.2124	49.1195	0.337822	0.157495	normal	7.34247e-17	-1.33722	down	0.024381	0.431099	normal	0.275361	0.263569	normal	3.39311e-05	-0.990398	normal	1.8561e-08	1.08523	up	[OC]	Posttranslational modification, protein turnover, chaperones;; Energy production and conversion	Biological Process: cell morphogenesis (GO:0000902);; Molecular Function: nucleic acid binding (GO:0003676);; Molecular Function: catalytic activity (GO:0003824);; Cellular Component: spliceosomal complex (GO:0005681);; Biological Process: protein targeting to vacuole (GO:0006623);; Biological Process: membrane fusion (GO:0006944);; Biological Process: Golgi organization (GO:0007030);; Biological…	K12859|7.18856e-102|cmo:103488767|K12859 U5 snRNP protein, DIM1 family | (RefSeq) thioredoxin-like protein YLS8	Spliceosome (ko03040)	[AD]	RNA processing and modification;; Cell cycle control, cell division, chromosome partitioning	Mitosis protein DIM1;; Thioredoxin	Thioredoxin-like protein YLS8 GN=YLS8 OS=Arabidopsis thaliana (Mouse-ear cress) PE=2 SV=1	AD	RNA processing and modification;; Cell cycle control, cell division, chromosome partitioning	PREDICTED: thioredoxin-like protein YLS8 isoform X2 [Malus domestica]	biological process: cellular process (GO:0009987);; biological process: developmental process (GO:0032502);; biological process: single-organism process (GO:0044699);; biological process: cellular component organization or biogenesis (GO:0071840);; molecular function: binding (GO:0005488);; molecular function: catalytic activity (GO:0003824);; cellular component: cell (GO:0005623);; cellular comp…
LOC107410653	26.4393	112.425	97.1414	24.5879	21.9486	150.537	88.7709	21.6636	6.70632e-08	1.81764	up	1.3637e-06	1.63412	up	0.91304	-0.092104	normal	4.25614e-20	2.57366	up	4.50661e-08	1.74489	up	0.990427	-0.00841551	normal	--	--	--	K14488|3.49419e-37|pop:POPTR_0001s13460g|K14488 SAUR family protein | (RefSeq) POPTRDRAFT_750935; hypothetical protein	Plant hormone signal transduction (ko04075)	--	--	Auxin responsive protein	Indole-3-acetic acid-induced protein ARG7 GN=ARG7 OS=Vigna radiata var. radiata (Mung bean) PE=2 SV=1	S	Function unknown	hypothetical protein L484_017482 [Morus notabilis]	--
LOC107420621	6.49601	3.26414	3.34449	6.30069	5.67205	3.90904	4.54743	3.99932	0.00284359	-0.964197	normal	0.000245322	-1.05758	down	0.938729	-0.0544688	normal	0.0866562	-0.542938	normal	0.157418	-0.484784	normal	0.608568	-0.336551	normal	--	--	Molecular Function: DNA binding (GO:0003677);; Biological Process: transcription, DNA-templated (GO:0006351);;	--	--	[K]	Transcription	Homeobox domain;; Homeobox associated leucine zipper	Homeobox-leucine zipper protein HAT22 GN=HAT22 OS=Arabidopsis thaliana (Mouse-ear cress) PE=1 SV=1	K	Transcription	homeobox protein, putative [Ricinus communis]	molecular function: binding (GO:0005488);; biological process: metabolic process (GO:0008152);; biological process: cellular process (GO:0009987)
LOC107425805	2.67035	5.23277	6.15552	3.02068	2.95516	6.23213	5.71519	3.2465	0.0255145	0.815871	normal	0.000468801	1.02326	up	0.8094	0.149756	normal	0.00374701	0.969193	normal	0.0244241	0.739579	normal	0.799881	0.129953	normal	[E]	Amino acid transport and metabolism	Molecular Function: transporter activity (GO:0005215);; Biological Process: transport (GO:0006810);; Cellular Component: membrane (GO:0016020);;	--	--	[E]	Amino acid transport and metabolism	POT family	Protein NRT1/ PTR FAMILY 5.2 GN=MCL19.10 OS=Arabidopsis thaliana (Mouse-ear cress) PE=2 SV=1	P	Inorganic ion transport and metabolism	hypothetical protein CICLE_v10023447mg [Citrus clementina]	molecular function: transporter activity (GO:0005215);; biological process: localization (GO:0051179);; cellular component: membrane (GO:0016020)
LOC107424697	1.06615	1.0482	4.48796	0.64531	0.804294	0.396327	3.80771	1.02718	--	--	--	0.00442731	1.60623	up	#N/A	#N/A	#N/A	#N/A	#N/A	#N/A	0.00732589	1.67859	up	#N/A	#N/A	#N/A	--	--	--	K00430|1.82396e-89|pxb:103956528|K00430 peroxidase [EC:1.11.1.7] | (RefSeq) peroxidase 10	Phenylpropanoid biosynthesis (ko00940)	--	--	Peroxidase	Peroxidase 10 (Precursor) GN=F14J22.19 OS=Arabidopsis thaliana (Mouse-ear cress) PE=1 SV=1	G	Carbohydrate transport and metabolism	PREDICTED: peroxidase 10 [Pyrus x bretschneideri]	--
LOC107416003	13.9898	7.39018	6.92411	13.0133	16.9412	6.4936	7.10965	6.54552	0.00637207	-0.890067	normal	2.10213e-05	-1.11275	down	0.932318	-0.0766419	normal	5.94185e-05	-1.30147	down	0.00112798	-1.33944	down	0.0119737	-1.04057	down	[RTKL]	General function prediction only;; Signal transduction mechanisms;; Transcription;; Replication, recombination and repair	Molecular Function: ATP binding (GO:0005524);; Biological Process: protein phosphorylation (GO:0006468);; Molecular Function: RNA polymerase II carboxy-terminal domain kinase activity (GO:0008353);;	K07760|0|pper:PRUPE_ppa008892mg|K07760 cyclin-dependent kinase [EC:2.7.11.22] | (RefSeq) hypothetical protein	--	[R]	General function prediction only	Protein kinase domain;; Protein tyrosine kinase;; Phosphotransferase enzyme family	Cell division control protein 2 homolog D GN=CDC2D OS=Antirrhinum majus (Garden snapdragon) PE=2 SV=1	D	Cell cycle control, cell division, chromosome partitioning	hypothetical protein PRUPE_ppa008892mg [Prunus persica]	molecular function: binding (GO:0005488);; biological process: metabolic process (GO:0008152);; biological process: cellular process (GO:0009987);; molecular function: catalytic activity (GO:0003824)
LOC107430990	4.14811	27.0991	15.3147	4.98123	2.82194	26.6572	13.9676	3.84823	5.90687e-15	2.4071	up	8.09704e-08	1.65506	up	0.799545	0.181406	normal	3.26848e-31	3.03092	up	5.8503e-08	1.98649	up	0.401053	0.38614	normal	--	--	--	K17893|0|eus:EUTSA_v10021013mg|K17893 ubiquinol oxidase [EC:1.10.3.11] | (RefSeq) hypothetical protein	--	--	--	Alternative oxidase	Ubiquinol oxidase 1a, mitochondrial (Precursor) GN=MCB17.11 OS=Arabidopsis thaliana (Mouse-ear cress) PE=1 SV=2	C	Energy production and conversion	hypothetical protein EUTSA_v10021013mg [Eutrema salsugineum]	--
LOC107415807	1.18722	0.479683	0.365866	1.26345	0.96709	0.47855	0.405809	1.41436	0.0413154	-1.06066	down	0.00208364	-1.59285	down	0.960862	0.0459625	normal	0.0219271	-0.936067	normal	0.0119018	-1.27752	down	0.273525	0.470558	normal	[RTKL]	General function prediction only;; Signal transduction mechanisms;; Transcription;; Replication, recombination and repair	Molecular Function: protein kinase activity (GO:0004672);; Biological Process: cellular process (GO:0009987);;	--	--	--	--	Protein kinase domain;; Protein tyrosine kinase;; D-mannose binding lectin;; S-locus glycoprotein family	G-type lectin S-receptor-like serine/threonine-protein kinase At5g35370 (Precursor) GN=At5g35370 OS=Arabidopsis thaliana (Mouse-ear cress) PE=2 SV=2	T	Signal transduction mechanisms	PREDICTED: G-type lectin S-receptor-like serine/threonine-protein kinase At5g35370-like isoform X1 [Citrus sinensis]	molecular function: catalytic activity (GO:0003824);; biological process: metabolic process (GO:0008152);; biological process: cellular process (GO:0009987)
LOC107416395	1.56529	1.40162	0.661454	1.91489	2.28733	1.46785	0.584581	2.15835	0.768654	-0.178877	normal	0.00378715	-1.24611	down	0.771377	0.203593	normal	0.183486	-0.600155	normal	1.90607e-09	-2.02135	down	0.924304	-0.0594478	normal	--	--	--	--	--	[R]	General function prediction only	--	Uncharacterized protein At4g22758 GN=At4g22758 OS=Arabidopsis thaliana (Mouse-ear cress) PE=2 SV=1	R	General function prediction only	PREDICTED: uncharacterized protein LOC103328575 isoform X1 [Prunus mume]	--
LOC107412199	55.3603	13.7241	4.60505	30.4941	63.1395	11.7027	4.32113	29.4123	1.80055e-24	-1.95657	down	4.6665e-126	-3.68948	down	4.93613e-05	-0.805347	normal	1.28249e-17	-2.34282	down	1.31074e-50	-3.92215	down	0.000185878	-0.996538	normal	--	--	--	--	--	--	--	Transferase family	Shikimate O-hydroxycinnamoyltransferase GN=HST OS=Nicotiana tabacum (Common tobacco) PE=1 SV=1	S	Function unknown	Hydroxycinnamoyl-Coenzyme A shikimate/quinate hydroxycinnamoyltransferase [Morus notabilis]	--
LOC107428182	23.4295	64.0823	93.5348	24.4835	34.67	70.1922	79.195	31.0578	6.25368e-15	1.35848	up	7.57048e-49	1.84005	up	0.947251	0.035509	normal	0.001834	0.940806	normal	0.0112851	0.969336	normal	0.810356	-0.12915	normal	--	--	Molecular Function: hydrolase activity, hydrolyzing O-glycosyl compounds (GO:0004553);; Biological Process: metabolic process (GO:0008152);; Cellular Component: plasmodesma (GO:0009506);; Biological Process: response to sucrose (GO:0009744);; Biological Process: response to fructose (GO:0009750);; Molecular Function: galactinol-raffinose galactosyltransferase activity (GO:0047268);;	K06617|0|pop:POPTR_0006s06460g|K06617 raffinose synthase [EC:2.4.1.82] | (RefSeq) POPTRDRAFT_762165; hypothetical protein	Galactose metabolism (ko00052)	--	--	Raffinose synthase or seed imbibition protein Sip1	Probable galactinol--sucrose galactosyltransferase 6 GN=F5O24.140 OS=Arabidopsis thaliana (Mouse-ear cress) PE=2 SV=2	R	General function prediction only	PREDICTED: probable galactinol--sucrose galactosyltransferase 6 [Eucalyptus grandis]	molecular function: catalytic activity (GO:0003824);; biological process: metabolic process (GO:0008152);; cellular component: cell junction (GO:0030054);; biological process: response to stimulus (GO:0050896)
LOC107423148	0.0497597	2.90995	0.899173	0.223318	0.113342	0.929276	1.00849	0.674993	4.88465e-07	2.77549	up	#N/A	#N/A	#N/A	#N/A	#N/A	#N/A	0.0440344	1.37859	up	#N/A	#N/A	#N/A	#N/A	#N/A	#N/A	--	--	--	--	--	--	--	Plant protein of unknown function (DUF946)	--	S	Function unknown	PREDICTED: uncharacterized protein LOC100242579 isoform X1 [Vitis vinifera]	--
LOC107425135	6.50572	2.00302	3.33485	5.00162	4.75738	4.42644	3.94025	3.64917	1.65217e-05	-1.54738	down	0.00321364	-1.04313	down	0.52696	-0.318969	normal	0.824371	-0.127477	normal	0.425037	-0.421858	normal	0.571575	-0.299856	normal	[GC]	Carbohydrate transport and metabolism;; Energy production and conversion	Molecular Function: transferase activity, transferring hexosyl groups (GO:0016758);;	--	--	[GC]	Carbohydrate transport and metabolism;; Energy production and conversion	UDP-glucoronosyl and UDP-glucosyl transferase	UDP-glycosyltransferase 91A1 GN=UGT91A1 OS=Arabidopsis thaliana (Mouse-ear cress) PE=2 SV=1	CG	Energy production and conversion;; Carbohydrate transport and metabolism	PREDICTED: UDP-glycosyltransferase 91A1-like [Fragaria vesca subsp. vesca]	molecular function: catalytic activity (GO:0003824)
LOC107423455	25.389	13.3396	8.89013	33.7994	30.2482	10.7779	9.6906	28.9881	0.00108737	-0.846506	normal	9.87327e-07	-1.27614	down	0.107361	0.444403	normal	8.70898e-10	-1.21116	down	2.95551e-07	-1.51175	down	0.565916	0.220935	normal	[T]	Signal transduction mechanisms	Molecular Function: protein serine/threonine phosphatase activity (GO:0004722);; Molecular Function: sphingomyelin phosphodiesterase activity (GO:0004767);; Molecular Function: GTP binding (GO:0005525);; Biological Process: protein dephosphorylation (GO:0006470);; Biological Process: small GTPase mediated signal transduction (GO:0007264);; Cellular Component: protein serine/threonine phosphatase …	K17506|1.42234e-174|tcc:TCM_035324|K17506 protein phosphatase 1L [EC:3.1.3.16] | (RefSeq) Phosphatase 2C family protein	--	[T]	Signal transduction mechanisms	Protein phosphatase 2C;; Protein phosphatase 2C	Probable protein phosphatase 2C 11 GN=At1g43900 OS=Arabidopsis thaliana (Mouse-ear cress) PE=2 SV=1	T	Signal transduction mechanisms	PREDICTED: probable protein phosphatase 2C 11 [Nicotiana sylvestris]	molecular function: catalytic activity (GO:0003824);; biological process: metabolic process (GO:0008152);; biological process: cellular process (GO:0009987);; molecular function: binding (GO:0005488);; biological process: signaling (GO:0023052);; biological process: single-organism process (GO:0044699);; biological process: response to stimulus (GO:0050896);; biological process: biological regula…
LOC107420975	125.948	74.5656	10.075	82.3224	126.3	50.7513	8.94775	99.7194	8.18541e-05	-0.788276	normal	1.84718e-35	-3.621	down	0.0570944	-0.560344	normal	1.86789e-06	-1.2776	down	4.03113e-36	-3.80822	down	0.539519	-0.283618	normal	[HC]	Coenzyme transport and metabolism;; Energy production and conversion	Molecular Function: iron ion binding (GO:0005506);; Cellular Component: vacuole (GO:0005773);; Cellular Component: plasma membrane (GO:0005886);; Biological Process: nitric oxide biosynthetic process (GO:0006809);; Molecular Function: electron carrier activity (GO:0009055);; Biological Process: response to light stimulus (GO:0009416);; Biological Process: response to symbiotic fungus (GO:0009610)…	K10534|0|tcc:TCM_035019|K10534 nitrate reductase (NAD(P)H) [EC:1.7.1.1 1.7.1.2 1.7.1.3] | (RefSeq) Nitrate reductase 2	Nitrogen metabolism (ko00910)	[HC]	Coenzyme transport and metabolism;; Energy production and conversion	Oxidoreductase FAD-binding domain;; Oxidoreductase NAD-binding domain;; Cytochrome b5-like Heme/Steroid binding domain	Nitrate reductase [NADH] OS=Cucurbita maxima (Pumpkin) PE=2 SV=1	C	Energy production and conversion	Nitrate reductase 2 [Theobroma cacao]	molecular function: binding (GO:0005488);; cellular component: cell (GO:0005623);; cellular component: organelle (GO:0043226);; cellular component: cell part (GO:0044464);; cellular component: membrane (GO:0016020);; biological process: metabolic process (GO:0008152);; biological process: cellular process (GO:0009987);; molecular function: electron carrier activity (GO:0009055);; biological proce…
LOC107433261	62.2399	143.027	193.475	55.3423	70.9266	141.182	228.36	52.3235	0.00045059	1.06609	up	1.79729e-06	1.44689	up	0.6412	-0.174419	normal	7.57534e-05	0.938254	normal	1.62308e-08	1.47395	up	0.0485905	-0.403114	normal	[G]	Carbohydrate transport and metabolism	Biological Process: carbohydrate metabolic process (GO:0005975);; Molecular Function: beta-glucosidase activity (GO:0008422);;	--	--	--	--	Glycosyl hydrolase family 3 N terminal domain;; Glycosyl hydrolase family 3 C-terminal domain;; Fibronectin type III-like domain	Beta-D-xylosidase 1 (Precursor) GN=K7J8.3 OS=Arabidopsis thaliana (Mouse-ear cress) PE=1 SV=1	G	Carbohydrate transport and metabolism	Beta-D-xylosidase 1 [Morus notabilis]	biological process: metabolic process (GO:0008152);; molecular function: catalytic activity (GO:0003824)
LOC107419145	12.0156	17.2049	4.05338	16.1065	11.8206	13.9128	3.23175	18.0335	0.00667016	0.431318	normal	1.67055e-24	-1.65176	down	0.0476979	0.332683	normal	0.703084	0.116384	normal	1.10839e-13	-1.92845	down	0.028798	0.488256	normal	--	--	Molecular Function: binding (GO:0005488);;	--	--	--	--	Helix-loop-helix DNA-binding domain	Transcription factor UNE10 GN=F6N15.11 OS=Arabidopsis thaliana (Mouse-ear cress) PE=2 SV=1	K	Transcription	DNA binding protein, putative isoform 3 [Theobroma cacao]	molecular function: binding (GO:0005488)
LOC107420715	326.293	84.9074	26.2527	333.471	458.356	77.8452	29.5573	441.696	1.6802e-27	-1.94131	down	2.65287e-83	-3.69801	down	0.987269	0.00851864	normal	3.11562e-41	-2.51813	down	2.14585e-31	-3.89317	down	0.909404	-0.0374545	normal	[EH]	Amino acid transport and metabolism;; Coenzyme transport and metabolism	--	K05907|0|vvi:100854884|K05907 adenylyl-sulfate reductase (glutathione) [EC:1.8.4.9] | (RefSeq) 5'-adenylylsulfate reductase 3, chloroplastic	Sulfur metabolism (ko00920)	[E]	Amino acid transport and metabolism	Phosphoadenosine phosphosulfate reductase family;; Thioredoxin	5&apos;-adenylylsulfate reductase 1, chloroplastic (Precursor) GN=F4H6.13 OS=Arabidopsis thaliana (Mouse-ear cress) PE=1 SV=2	E	Amino acid transport and metabolism	5&apos;-adenylylsulfate reductase 1 [Morus notabilis]	--
LOC107431601	0.535541	1.99592	2.52685	2.57437	0.659296	6.12033	2.43107	1.72487	0.000687777	1.51764	up	2.99916e-05	1.8537	up	2.77306e-07	1.62309	up	0.00744951	1.74164	up	0.0620373	1.31178	normal	0.11591	0.828842	normal	--	--	--	--	--	--	--	--	--	S	Function unknown	hypothetical protein PRUPE_ppa022316mg [Prunus persica]	--
LOC107415335	3.2648	19.7551	14.8155	2.37328	4.33549	17.4307	12.3252	2.18948	3.13847e-28	2.36865	up	1.30624e-20	1.91369	up	0.290599	-0.38556	normal	6.70843e-79	1.97799	up	1.8145e-26	1.27723	up	4.18418e-07	-0.894575	normal	--	--	Cellular Component: membrane (GO:0016020);;	--	--	--	--	EamA-like transporter family	WAT1-related protein At5g40240 GN=At5g40240 OS=Arabidopsis thaliana (Mouse-ear cress) PE=2 SV=1	S	Function unknown	hypothetical protein PRUPE_ppa020036mg [Prunus persica]	cellular component: membrane (GO:0016020)
LOC107433925	6.51139	8.08625	13.3263	8.20725	3.90999	7.45098	10.8627	7.26405	0.107331	0.415514	normal	3.62172e-08	1.00111	up	0.161501	0.345944	normal	5.1774e-08	0.81508	normal	2.82672e-14	1.21713	up	9.49298e-06	0.790765	normal	[O]	Posttranslational modification, protein turnover, chaperones	Biological Process: maltose metabolic process (GO:0000023);; Biological Process: phosphatidylglycerol biosynthetic process (GO:0006655);; Biological Process: leaf morphogenesis (GO:0009965);; Biological Process: thylakoid membrane organization (GO:0010027);; Biological Process: carotenoid biosynthetic process (GO:0016117);; Biological Process: mRNA modification (GO:0016556);; Biological Process: …	K07399|0|tcc:TCM_007279|K07399 cytochrome c biogenesis protein | (RefSeq) Cytochrome c biogenesis protein family isoform 1	--	--	--	ResB-like family	Cytochrome c biogenesis protein CCS1, chloroplastic (Precursor) GN=CCS1 OS=Arabidopsis thaliana (Mouse-ear cress) PE=1 SV=1	S	Function unknown	Cytochrome c biogenesis protein family isoform 1 [Theobroma cacao]	biological process: metabolic process (GO:0008152);; biological process: cellular process (GO:0009987);; biological process: single-organism process (GO:0044699);; biological process: developmental process (GO:0032502);; biological process: cellular component organization or biogenesis (GO:0071840);; biological process: biological regulation (GO:0065007)
LOC107420254	38.1238	11.4377	14.2256	37.7882	26.8325	6.38865	12.4585	34.4276	1.89229e-14	-1.61876	down	2.03679e-09	-1.35127	down	0.962116	0.019139	normal	3.73193e-37	-1.85876	down	1.73563e-07	-1.19619	down	0.0983055	0.39261	normal	[Q]	Secondary metabolites biosynthesis, transport and catabolism	Molecular Function: methyltransferase activity (GO:0008168);; Biological Process: methylation (GO:0032259);;	--	--	--	--	Leucine carboxyl methyltransferase	--	S	Function unknown	hypothetical protein PRUPE_ppa007442mg [Prunus persica]	molecular function: catalytic activity (GO:0003824);; biological process: metabolic process (GO:0008152)
LOC107404645	18.8935	3.00417	4.14543	9.10811	13.5647	2.41339	3.82744	8.07321	2.70827e-14	-2.43147	down	2.30516e-10	-2.23362	down	0.0123142	-0.848498	normal	1.87052e-16	-2.33709	down	1.94434e-07	-1.86353	down	0.0192085	-0.655168	normal	--	--	--	--	--	--	--	--	--	S	Function unknown	hypothetical protein PRUPE_ppa012838mg [Prunus persica]	--
LOC107426239	3.36613	5.70835	8.93156	3.82491	3.14238	7.85994	9.2844	3.22704	0.0307944	0.652801	normal	3.07736e-15	1.24255	up	0.709665	0.15099	normal	2.6808e-15	1.26205	up	8.60911e-14	1.35695	up	0.923784	0.0458303	normal	[R]	General function prediction only	--	K07297|5.99105e-151|tcc:TCM_038440|K07297 adiponectin receptor | (RefSeq) Heptahelical transmembrane protein2	--	[RT]	General function prediction only;; Signal transduction mechanisms	Haemolysin-III related	Heptahelical transmembrane protein 2 GN=HHP2 OS=Arabidopsis thaliana (Mouse-ear cress) PE=2 SV=1	T	Signal transduction mechanisms	PREDICTED: heptahelical transmembrane protein 2 [Populus euphratica]	--
LOC107434691	9.14719	81.4261	104.562	7.66051	8.89863	89.9031	162.888	9.93034	8.49986e-26	2.92844	up	2.70948e-42	3.33937	up	0.811592	-0.175582	normal	2.19337e-67	3.18767	up	6.81015e-77	3.89822	up	0.907436	0.0551248	normal	--	--	--	--	--	--	--	Dormancy/auxin associated protein	--	S	Function unknown	PREDICTED: auxin-repressed 12.5 kDa protein-like [Pyrus x bretschneideri]	--
LOC107416245	12.6465	7.55708	7.19305	13.3538	12.9147	9.77039	7.17299	13.6698	0.000332416	-0.601641	normal	2.13844e-12	-1.01465	down	0.890017	0.0626117	normal	0.0498382	-0.430862	normal	0.000172738	-1.03271	down	0.788106	0.120414	normal	[RTKL]	General function prediction only;; Signal transduction mechanisms;; Transcription;; Replication, recombination and repair	Molecular Function: protein serine/threonine kinase activity (GO:0004674);; Molecular Function: ATP binding (GO:0005524);; Biological Process: protein phosphorylation (GO:0006468);;	--	--	[T]	Signal transduction mechanisms	Protein kinase domain;; Protein tyrosine kinase	Proline-rich receptor-like protein kinase PERK13 GN=F24J13.3 OS=Arabidopsis thaliana (Mouse-ear cress) PE=2 SV=1	T	Signal transduction mechanisms	PREDICTED: serine/threonine-protein kinase At3g07070 [Prunus mume]	molecular function: catalytic activity (GO:0003824);; biological process: metabolic process (GO:0008152);; biological process: cellular process (GO:0009987);; molecular function: binding (GO:0005488)
LOC107423826	851.614	274.248	8.33783	912.29	909.563	220.33	7.41756	952.157	1.10469e-37	-1.66612	down	0	-6.73095	down	0.819697	0.0765265	normal	1.59196e-125	-2.07172	down	1.13422e-201	-6.90991	down	0.488639	0.0801848	normal	--	--	Molecular Function: binding (GO:0005488);;	K12133|0|pper:PRUPE_ppa001765mg|K12133 MYB-related transcription factor LHY | (RefSeq) hypothetical protein	Circadian rhythm - plant (ko04712)	[O]	Posttranslational modification, protein turnover, chaperones	Myb-like DNA-binding domain;; Myb-like DNA-binding domain	Protein LHY GN=LHY OS=Arabidopsis thaliana (Mouse-ear cress) PE=1 SV=2	K	Transcription	hypothetical protein PRUPE_ppa001765mg [Prunus persica]	molecular function: binding (GO:0005488)
LOC107432024	4.7664	1.28856	1.92065	3.2333	5.33983	1.18401	2.21332	3.40367	8.05321e-10	-1.79379	down	3.74306e-07	-1.39869	down	0.227806	-0.478004	normal	1.46553e-19	-2.10988	down	0.00927884	-1.29477	down	0.0200378	-0.590985	normal	--	--	Molecular Function: transferase activity, transferring hexosyl groups (GO:0016758);;	K13496|0|fve:101310346|K13496 UDP-glucosyl transferase 73C [EC:2.4.1.-] | (RefSeq) UDP-glycosyltransferase 73C1-like	--	[GC]	Carbohydrate transport and metabolism;; Energy production and conversion	UDP-glucoronosyl and UDP-glucosyl transferase	UDP-glycosyltransferase 73C1 GN=F13K3.15 OS=Arabidopsis thaliana (Mouse-ear cress) PE=2 SV=1	CG	Energy production and conversion;; Carbohydrate transport and metabolism	UDP-glycosyltransferase 73C1 [Morus notabilis]	molecular function: catalytic activity (GO:0003824)
LOC107431856	46.3556	23.5276	18.6131	34.8992	56.2761	19.0938	18.3657	26.1366	9.58216e-10	-1.00995	down	8.72229e-20	-1.44416	down	0.168098	-0.393547	normal	4.04743e-17	-1.55166	down	5.36846e-15	-1.75218	down	1.63232e-07	-1.03395	down	--	--	--	--	--	--	--	Leucine rich repeat;; Leucine Rich repeats (2 copies);; Leucine Rich Repeat;; Leucine Rich repeat;; Leucine rich repeat N-terminal domain	Leucine-rich repeat extensin-like protein 4 (Precursor) GN=LRX4 OS=Arabidopsis thaliana (Mouse-ear cress) PE=2 SV=1	R	General function prediction only	PREDICTED: leucine-rich repeat extensin-like protein 3-like [Citrus sinensis]	--
LOC107434310	9.23808	3.45458	1.9139	7.30774	8.7739	2.73134	2.51065	8.94997	5.24892e-08	-1.386	down	5.19069e-25	-2.34541	down	0.30817	-0.323854	normal	1.5055e-08	-1.60982	down	0.000162417	-1.77551	down	0.943811	0.0394026	normal	--	--	Molecular Function: transferase activity (GO:0016740);;	--	--	--	--	Membrane bound O-acyl transferase family;; MBOAT, membrane-bound O-acyltransferase family	Probable long-chain-alcohol O-fatty-acyltransferase 1 GN=AT1 OS=Arabidopsis thaliana (Mouse-ear cress) PE=2 SV=1	S	Function unknown	PREDICTED: probable long-chain-alcohol O-fatty-acyltransferase 5 [Pyrus x bretschneideri]	molecular function: catalytic activity (GO:0003824)
LOC107414484	21.5682	12.168	5.79442	15.0435	15.6578	7.64213	4.71748	11.878	0.00200661	-0.830094	normal	5.374e-13	-1.95633	down	0.102363	-0.482447	normal	8.39468e-08	-1.03888	down	3.86369e-11	-1.83927	down	0.16334	-0.360489	normal	[R]	General function prediction only	Molecular Function: oxidoreductase activity (GO:0016491);;	K10143|3.40825e-168|pop:POPTR_0012s13290g|K10143 E3 ubiquitin-protein ligase RFWD2 [EC:2.3.2.27] | (RefSeq) POPTRDRAFT_662347; hypothetical protein	Ubiquitin mediated proteolysis (ko04120);; Circadian rhythm - plant (ko04712)	--	--	WD domain, G-beta repeat	WD repeat-containing protein RUP2 GN=MRO11.23 OS=Arabidopsis thaliana (Mouse-ear cress) PE=1 SV=1	R	General function prediction only	hypothetical protein POPTR_0012s13290g [Populus trichocarpa]	molecular function: catalytic activity (GO:0003824)
LOC107422701	2.26759	5.12502	5.33293	2.02647	1.80438	5.57321	5.52019	1.84812	1.15408e-08	1.07881	up	5.95773e-08	1.06365	up	0.787159	-0.157248	normal	0.000212607	1.4218	up	0.00468258	1.29883	up	0.969452	0.0306377	normal	--	--	--	--	--	--	--	Protein of unknown function (DUF295);; F-box domain	F-box protein SKIP23 GN=SKIP23 OS=Arabidopsis thaliana (Mouse-ear cress) PE=1 SV=1	R	General function prediction only	PREDICTED: F-box protein SKIP23-like [Fragaria vesca subsp. vesca]	--
LOC107418832	2.07617	2.34948	4.67247	5.27543	1.73755	2.67308	3.18191	8.09463	0.891359	0.108202	normal	0.0584114	0.901313	normal	0.00111164	1.04735	up	0.321287	0.549194	normal	0.35282	0.656493	normal	4.22319e-05	1.67744	up	[Q]	Secondary metabolites biosynthesis, transport and catabolism	Molecular Function: oxidoreductase activity (GO:0016491);; Molecular Function: metal ion binding (GO:0046872);;	--	--	[Q]	Secondary metabolites biosynthesis, transport and catabolism	Cytochrome P450	Cytochrome P450 CYP736A12 OS=Panax ginseng (Korean ginseng) PE=2 SV=1	Q	Secondary metabolites biosynthesis, transport and catabolism	PREDICTED: cytochrome P450 CYP736A12-like [Pyrus x bretschneideri]	molecular function: catalytic activity (GO:0003824);; molecular function: binding (GO:0005488)
LOC107406019	49.3495	22.8898	23.5488	22.7522	47.1375	49.3855	41.1196	21.8756	0.0102065	-1.02259	down	0.00995158	-1.11128	down	0.0524172	-0.803073	normal	0.96166	0.026865	normal	0.586781	-0.340907	normal	0.0018186	-0.964744	normal	--	--	Biological Process: respiratory burst involved in defense response (GO:0002679);; Molecular Function: chitinase activity (GO:0004568);; Cellular Component: extracellular region (GO:0005576);; Cellular Component: cell wall (GO:0005618);; Biological Process: carbohydrate metabolic process (GO:0005975);; Biological Process: chitin catabolic process (GO:0006032);; Molecular Function: chitin binding (…	K01183|2.74752e-159|mdm:103432770|K01183 chitinase [EC:3.2.1.14] | (RefSeq) endochitinase EP3-like	Amino sugar and nucleotide sugar metabolism (ko00520)	[R]	General function prediction only	Chitinase class I;; Chitin recognition protein	Endochitinase PR4 (Precursor) GN=CHI4 OS=Phaseolus vulgaris (Kidney bean) PE=2 SV=1	G	Carbohydrate transport and metabolism	PREDICTED: endochitinase PR4-like [Malus domestica]	biological process: immune system process (GO:0002376);; biological process: metabolic process (GO:0008152);; biological process: single-organism process (GO:0044699);; molecular function: catalytic activity (GO:0003824);; cellular component: extracellular region (GO:0005576);; cellular component: cell (GO:0005623);; cellular component: cell part (GO:0044464);; molecular function: binding (GO:000…
LOC107435541	5.75904	24.9935	15.4159	10.3784	4.69625	17.535	15.8746	17.4482	1.77314e-29	1.99987	up	1.13816e-10	1.25309	up	0.00716695	0.730685	normal	1.09039e-05	1.66934	up	0.00566591	1.40116	up	0.000823048	1.39292	up	--	--	--	K13464|5.26902e-73|vvi:100260039|K13464 jasmonate ZIM domain-containing protein | (RefSeq) protein TIFY 10A	Plant hormone signal transduction (ko04075)	--	--	tify domain;; Divergent CCT motif	Protein TIFY 10A GN=T29M8.5 OS=Arabidopsis thaliana (Mouse-ear cress) PE=1 SV=1	S	Function unknown	hypothetical protein VITISV_015738 [Vitis vinifera]	--
LOC107428611	720.326	572.766	333.673	837.277	608.818	444.477	266.177	859.735	0.241331	-0.367509	normal	2.32276e-08	-1.22559	down	0.657861	0.172549	normal	1.34441e-05	-0.494271	normal	8.54498e-19	-1.36297	down	0.00167549	0.490583	normal	[E]	Amino acid transport and metabolism	--	K14272|0|cit:102611899|K14272 glutamate--glyoxylate aminotransferase [EC:2.6.1.4 2.6.1.2 2.6.1.44] | (RefSeq) glutamate--glyoxylate aminotransferase 2	Arginine biosynthesis (ko00220);; Alanine, aspartate and glutamate metabolism (ko00250);; Glycine, serine and threonine metabolism (ko00260);; Glyoxylate and dicarboxylate metabolism (ko00630);; Carbon fixation in photosynthetic organisms (ko00710);; Carbon metabolism (ko01200);; 2-Oxocarboxylic acid metabolism (ko01210);; Biosynthesis of amino acids (ko01230)	[E]	Amino acid transport and metabolism	Aminotransferase class I and II	Glutamate--glyoxylate aminotransferase 2 OS=Arabidopsis thaliana (Mouse-ear cress) PE=1 SV=1	E	Amino acid transport and metabolism	Glutamate--glyoxylate aminotransferase 2 [Morus notabilis]	--
LOC107408017	25.6684	70.7463	73.707	29.2893	14.0022	58.1651	53.951	24.4973	0.00200904	1.22983	up	4.42434e-08	1.33306	up	0.794956	0.143721	normal	7.53967e-13	1.91052	up	1.97999e-05	1.63961	up	0.0329399	0.719023	normal	[R]	General function prediction only	--	--	--	[R]	General function prediction only	Aldo/keto reductase family	Non-functional NADPH-dependent codeinone reductase 2 GN=COR2 OS=Papaver somniferum (Opium poppy) PE=1 SV=1	R	General function prediction only	PREDICTED: non-functional NADPH-dependent codeinone reductase 2-like isoform X3 [Populus euphratica]	--
LOC107417438	0.442201	0.717608	1.10162	0.666804	0.59607	0.61053	1.0833	0.589737	0.303973	0.538198	normal	0.0189343	1.05872	up	0.531485	0.375425	normal	0.996601	0.00285303	normal	0.171762	0.636016	normal	0.994767	0.00526844	normal	--	--	--	--	--	[T]	Signal transduction mechanisms	NB-ARC domain	Putative disease resistance RPP13-like protein 1 GN=RPPL1 OS=Arabidopsis thaliana (Mouse-ear cress) PE=3 SV=1	T	Signal transduction mechanisms	PREDICTED: putative disease resistance protein At3g14460 isoform X1 [Pyrus x bretschneideri]	--
LOC107405964	114.561	307.278	174.817	118.412	102.484	311.238	161.39	154.833	0.000273094	1.34107	up	0.215573	0.541023	normal	0.951465	0.0507681	normal	4.97529e-07	1.57203	up	0.0815308	0.516261	normal	0.0130082	0.640903	normal	--	--	--	--	--	--	--	Late embryogenesis abundant protein	Indole-3-acetic acid-induced protein ARG2 GN=ARG2 OS=Vigna radiata var. radiata (Mung bean) PE=2 SV=1	S	Function unknown	Indole-3-acetic acid-induced protein ARG2 [Morus notabilis]	--
LOC107420671	13.5107	6.85269	5.78433	9.27163	11.3543	4.42239	5.59275	4.71846	0.00156204	-0.934453	normal	0.000202748	-1.21053	down	0.328665	-0.429018	normal	3.98098e-06	-1.28849	down	3.25032e-05	-1.13609	down	0.00452302	-1.01934	down	[E]	Amino acid transport and metabolism	Molecular Function: lactoylglutathione lyase activity (GO:0004462);; Biological Process: carbohydrate metabolic process (GO:0005975);; Cellular Component: chloroplast stroma (GO:0009570);; Cellular Component: stromule (GO:0010319);; Biological Process: methylglyoxal catabolic process to D-lactate via S-lactoyl-glutathione (GO:0019243);; Cellular Component: thylakoid lumen (GO:0031977);; Molecular…	K01759|0|cit:102613371|K01759 lactoylglutathione lyase [EC:4.4.1.5] | (RefSeq) probable lactoylglutathione lyase, chloroplastic	Pyruvate metabolism (ko00620)	[G]	Carbohydrate transport and metabolism	Glyoxalase/Bleomycin resistance protein/Dioxygenase superfamily;; Glyoxalase-like domain;; Glyoxalase/Bleomycin resistance protein/Dioxygenase superfamily	Probable lactoylglutathione lyase, chloroplast (Precursor) GN=At1g67280 OS=Arabidopsis thaliana (Mouse-ear cress) PE=1 SV=1	G	Carbohydrate transport and metabolism	PREDICTED: probable lactoylglutathione lyase, chloroplast [Nelumbo nucifera]	molecular function: catalytic activity (GO:0003824);; biological process: metabolic process (GO:0008152);; cellular component: cell (GO:0005623);; cellular component: organelle (GO:0043226);; cellular component: organelle part (GO:0044422);; cellular component: cell part (GO:0044464);; biological process: cellular process (GO:0009987);; biological process: single-organism process (GO:0044699);; m…
LOC107414720	3.36221	1.7139	1.7472	1.97115	3.61457	1.44884	1.51179	1.39373	0.00163148	-0.957357	normal	0.00447382	-1.02476	down	0.299865	-0.533133	normal	4.19606e-05	-1.25974	down	0.000737082	-1.33695	down	0.0108754	-1.05295	down	--	--	Molecular Function: ATP binding (GO:0005524);; Cellular Component: nucleus (GO:0005634);; Biological Process: regulation of transcription, DNA-templated (GO:0006355);; Molecular Function: hydrolase activity, acting on acid anhydrides, in phosphorus-containing anhydrides (GO:0016818);;	--	--	--	--	WRC;; QLQ	Growth-regulating factor 5 GN=OSJNBa0019F11.24 OS=Oryza sativa subsp. japonica (Rice) PE=2 SV=1	K	Transcription	hypothetical protein PRUPE_ppa022199mg [Prunus persica]	molecular function: binding (GO:0005488);; cellular component: cell (GO:0005623);; cellular component: organelle (GO:0043226);; cellular component: cell part (GO:0044464);; biological process: biological regulation (GO:0065007);; molecular function: catalytic activity (GO:0003824)
LOC107417790	5.82245	3.241	2.17022	3.72548	5.48072	2.4648	2.44582	2.11639	0.00117589	-0.850698	normal	1.27714e-05	-1.47695	down	0.165424	-0.540091	normal	3.98944e-08	-1.14555	down	3.20105e-08	-1.30508	down	4.02273e-07	-1.24054	down	--	--	--	--	--	--	--	--	--	S	Function unknown	PREDICTED: uncharacterized protein LOC103495510 [Cucumis melo]	--
LOC107419772	542.595	452.331	266.151	569.16	498.797	351.627	222.414	547.208	0.343589	-0.292466	normal	1.90548e-08	-1.14053	down	0.926834	0.0478349	normal	8.38092e-05	-0.529293	normal	7.00994e-27	-1.32921	down	0.356806	0.152472	normal	[G]	Carbohydrate transport and metabolism	Biological Process: glucose metabolic process (GO:0006006);; Biological Process: response to cold (GO:0009409);; Biological Process: response to light stimulus (GO:0009416);; Cellular Component: chloroplast thylakoid membrane (GO:0009535);; Cellular Component: chloroplast stroma (GO:0009570);; Biological Process: response to sucrose (GO:0009744);; Cellular Component: chloroplast envelope (GO:0009…	K05298|0|pmum:103336651|K05298 glyceraldehyde-3-phosphate dehydrogenase (NADP+) (phosphorylating) [EC:1.2.1.13] | (RefSeq) glyceraldehyde-3-phosphate dehydrogenase B, chloroplastic	Carbon fixation in photosynthetic organisms (ko00710);; Carbon metabolism (ko01200)	[G]	Carbohydrate transport and metabolism	Glyceraldehyde 3-phosphate dehydrogenase, C-terminal domain;; Glyceraldehyde 3-phosphate dehydrogenase, NAD binding domain;; CP12 domain	Glyceraldehyde-3-phosphate dehydrogenase GAPB, chloroplastic (Precursor) GN=GAPB OS=Arabidopsis thaliana (Mouse-ear cress) PE=1 SV=2	G	Carbohydrate transport and metabolism	PREDICTED: glyceraldehyde-3-phosphate dehydrogenase B, chloroplastic [Prunus mume]	biological process: metabolic process (GO:0008152);; biological process: single-organism process (GO:0044699);; biological process: response to stimulus (GO:0050896);; cellular component: cell (GO:0005623);; cellular component: membrane (GO:0016020);; cellular component: organelle (GO:0043226);; cellular component: organelle part (GO:0044422);; cellular component: cell part (GO:0044464);; molecul…
LOC107413405	4.37628	2.54802	1.77404	6.56179	4.3034	2.18262	1.90254	5.95978	0.00604811	-0.794864	normal	6.37016e-07	-1.41662	down	0.308008	0.436665	normal	1.28719e-06	-0.94727	normal	8.92343e-11	-1.31432	down	0.0296543	0.46601	normal	--	--	--	--	--	[G]	Carbohydrate transport and metabolism	Protein of unknown function, DUF604;; Fringe-like	--	G	Carbohydrate transport and metabolism	PREDICTED: uncharacterized protein LOC103935754 [Pyrus x bretschneideri]	--
LOC107419767	5.63485	5.82949	13.0445	4.76142	4.9942	5.59172	15.1296	3.39415	0.99225	-0.00551309	normal	0.000352201	1.02575	up	0.71812	-0.212951	normal	0.721188	0.12316	normal	1.29829e-07	1.37509	up	0.0799098	-0.502406	normal	--	--	Molecular Function: transcription factor activity, sequence-specific DNA binding (GO:0003700);; Cellular Component: nucleus (GO:0005634);; Biological Process: regulation of transcription, DNA-templated (GO:0006355);; Molecular Function: sequence-specific DNA binding (GO:0043565);;	--	--	--	--	Homeobox domain	WUSCHEL-related homeobox 8 GN=P0454H12.31 OS=Oryza sativa subsp. japonica (Rice) PE=2 SV=1	K	Transcription	hypothetical protein PHAVU_009G012200g [Phaseolus vulgaris]	molecular function: nucleic acid binding transcription factor activity (GO:0001071);; biological process: biological regulation (GO:0065007);; cellular component: cell (GO:0005623);; cellular component: organelle (GO:0043226);; cellular component: cell part (GO:0044464);; molecular function: binding (GO:0005488)
LOC107429414	17.1003	12.2536	6.57093	18.5579	7.46383	13.0232	9.69434	17.8087	0.320483	-0.523053	normal	0.0298897	-1.32886	down	0.923911	0.0550323	normal	0.0395874	0.744588	normal	0.665985	0.313099	normal	1.40911e-05	1.20049	up	[HC]	Coenzyme transport and metabolism;; Energy production and conversion	--	--	--	--	--	Oxidoreductase NAD-binding domain;; Oxidoreductase FAD-binding domain	Fruit protein pKIWI502 GN=pKIWI502 OS=Actinidia deliciosa (Kiwi) PE=2 SV=1	R	General function prediction only	hypothetical protein PRUPE_ppa009307mg [Prunus persica]	--
LOC107413885	43.6802	27.5558	21.1067	37.6978	39.5746	22.5397	19.4664	38.0858	2.3354e-06	-0.740634	normal	4.01387e-24	-1.20366	down	0.214682	-0.228692	normal	4.3511e-08	-0.877649	normal	4.3075e-17	-1.24469	down	0.72345	-0.09107	normal	--	--	--	--	--	--	--	--	--	S	Function unknown	PREDICTED: uncharacterized protein LOC100804343 isoform X2 [Glycine max]	--
LOC107424738	9.05619	5.31565	4.29031	7.69459	9.16634	4.77233	3.7309	9.33399	2.22733e-07	-0.807485	normal	7.81945e-11	-1.20291	down	0.333126	-0.240628	normal	0.00152401	-0.919971	normal	1.2549e-08	-1.4332	down	0.931922	0.039021	normal	--	--	Cellular Component: plasma membrane (GO:0005886);; Cellular Component: integral component of membrane (GO:0016021);;	--	--	--	--	Domain of unknown function (DUF588)	CASP-like protein ARALYDRAFT_485429 GN=ARALYDRAFT_485429 OS=Arabidopsis lyrata subsp. lyrata (Lyre-leaved rock-cress) PE=3 SV=2	S	Function unknown	hypothetical protein L484_011741 [Morus notabilis]	cellular component: cell (GO:0005623);; cellular component: membrane (GO:0016020);; cellular component: cell part (GO:0044464);; cellular component: membrane part (GO:0044425)
LOC107432323	2.09104	0.686377	0.608497	2.04673	1.71181	0.851902	0.715639	0.545303	0.0294259	-1.20734	down	0.0124507	-1.5297	down	0.982648	-0.0202993	normal	0.0997654	-0.860053	normal	0.00625164	-1.30473	down	0.0453373	-0.997086	normal	[P]	Inorganic ion transport and metabolism	Biological Process: cation transport (GO:0006812);; Molecular Function: cation transmembrane transporter activity (GO:0008324);; Molecular Function: efflux transmembrane transporter activity (GO:0015562);; Cellular Component: integral component of membrane (GO:0016021);; Biological Process: transmembrane transport (GO:0055085);;	--	--	[P]	Inorganic ion transport and metabolism	Cation efflux family	Metal tolerance protein 4 OS=Oryza sativa subsp. japonica (Rice) PE=2 SV=1	P	Inorganic ion transport and metabolism	Metal tolerance protein 4 [Morus notabilis]	biological process: localization (GO:0051179);; molecular function: transporter activity (GO:0005215);; cellular component: membrane (GO:0016020);; cellular component: membrane part (GO:0044425)
LOC107410328	0.482257	0.987552	1.61896	0.319534	0.352576	0.938593	1.60128	0.155764	0.362001	0.590126	normal	0.0178879	1.29378	up	0.566389	-0.366012	normal	0.00122557	1.08961	up	7.72116e-07	1.75487	up	0.0820987	-0.905344	normal	--	--	Molecular Function: kinase activity (GO:0016301);;	--	--	--	--	Leucine Rich repeats (2 copies);; Protein kinase domain;; Protein tyrosine kinase;; Leucine rich repeat;; Leucine Rich Repeat;; Leucine Rich repeat;; Leucine rich repeat N-terminal domain	Probable LRR receptor-like serine/threonine-protein kinase At4g08850 (Precursor) GN=At4g08850 OS=Arabidopsis thaliana (Mouse-ear cress) PE=2 SV=3	T	Signal transduction mechanisms	PREDICTED: probable leucine-rich repeat receptor-like protein kinase At1g35710 [Vitis vinifera]	molecular function: catalytic activity (GO:0003824)
LOC107433684	18.5841	42.776	37.6076	20.6331	20.0297	34.2461	50.6664	14.363	0.0020303	1.05009	up	2.2931e-05	0.852906	normal	0.92629	0.0856213	normal	0.103353	0.67338	normal	0.0212172	1.06006	up	0.106906	-0.432263	normal	--	--	Molecular Function: transcription factor activity, sequence-specific DNA binding (GO:0003700);; Cellular Component: plasma membrane (GO:0005886);; Biological Process: regulation of transcription, DNA-templated (GO:0006355);; Biological Process: membrane fusion (GO:0006944);; Molecular Function: zinc ion binding (GO:0008270);; Molecular Function: actin filament binding (GO:0051015);; Biological Pr…	K09377|1.01433e-134|pmum:103320473|K09377 cysteine and glycine-rich protein | (RefSeq) LIM domain-containing protein WLIM1-like	--	[TZ]	Signal transduction mechanisms;; Cytoskeleton	LIM domain	LIM domain-containing protein WLIM1 {ECO:0000305} OS=Arabidopsis thaliana (Mouse-ear cress) PE=1 SV=1	TZ	Signal transduction mechanisms;; Cytoskeleton	PREDICTED: pollen-specific protein SF3-like [Prunus mume]	molecular function: nucleic acid binding transcription factor activity (GO:0001071);; biological process: biological regulation (GO:0065007);; cellular component: cell (GO:0005623);; cellular component: membrane (GO:0016020);; cellular component: cell part (GO:0044464);; molecular function: binding (GO:0005488);; biological process: cellular process (GO:0009987);; biological process: single-organ…
LOC107407432	10.5148	22.0075	26.9845	13.8961	10.9028	22.8333	25.7081	13.7391	3.78502e-10	1.02999	up	1.04518e-06	1.14444	up	0.00292443	0.455376	normal	1.28652e-07	0.932607	normal	1.03091e-08	0.983552	normal	0.0702569	0.381851	normal	[R]	General function prediction only	Molecular Function: oxidoreductase activity, acting on paired donors, with incorporation or reduction of molecular oxygen, 2-oxoglutarate as one donor, and incorporation of one atom each of oxygen into both donors (GO:0016706);; Biological Process: oxidation-reduction process (GO:0055114);;	--	--	[QR]	Secondary metabolites biosynthesis, transport and catabolism;; General function prediction only	2OG-Fe(II) oxygenase superfamily;; non-haem dioxygenase in morphine synthesis N-terminal	Protein SRG1 GN=SRG1 OS=Arabidopsis thaliana (Mouse-ear cress) PE=2 SV=1	Q	Secondary metabolites biosynthesis, transport and catabolism	Codeine O-demethylase [Morus notabilis]	molecular function: catalytic activity (GO:0003824);; biological process: metabolic process (GO:0008152);; biological process: single-organism process (GO:0044699)
LOC107432467	0.66056	0.298631	0.266593	0.263418	0.364895	0.301298	0.256451	0.199787	0.0344015	-0.989385	normal	0.00759262	-1.27839	down	0.0530083	-0.843955	normal	#N/A	#N/A	#N/A	#N/A	#N/A	#N/A	#N/A	#N/A	#N/A	--	--	Molecular Function: DNA binding (GO:0003677);; Biological Process: regulation of transcription, DNA-templated (GO:0006355);;	--	--	--	--	No apical meristem (NAM) protein	Protein CUP-SHAPED COTYLEDON 2 GN=K19P17.12 OS=Arabidopsis thaliana (Mouse-ear cress) PE=1 SV=1	K	Transcription	PREDICTED: protein CUP-SHAPED COTYLEDON 2-like [Cucumis melo]	molecular function: binding (GO:0005488);; biological process: biological regulation (GO:0065007)
LOC107419903	59.6585	24.0864	7.51583	65.5014	54.9283	23.8227	7.52057	66.7059	5.54466e-37	-1.34944	down	3.30746e-212	-3.11553	down	0.426115	0.112545	normal	4.12051e-17	-1.22037	down	6.40031e-66	-3.00189	down	0.0590816	0.288649	normal	--	--	Cellular Component: plasma membrane (GO:0005886);;	--	--	[R]	General function prediction only	NADH(P)-binding;; NAD dependent epimerase/dehydratase family;; 3-beta hydroxysteroid dehydrogenase/isomerase family;; NmrA-like family	Uncharacterized protein At1g32220, chloroplastic (Precursor) GN=At1g32220 OS=Arabidopsis thaliana (Mouse-ear cress) PE=2 SV=1	R	General function prediction only	PREDICTED: uncharacterized protein At1g32220, chloroplastic [Prunus mume]	cellular component: cell (GO:0005623);; cellular component: membrane (GO:0016020);; cellular component: cell part (GO:0044464)
LOC107409254	26.0449	11.6371	21.0668	10.2135	20.811	10.322	14.4495	11.9301	0.00588766	-1.07651	down	0.41115	-0.409658	normal	0.0383034	-0.879551	normal	0.0847819	-0.89313	normal	0.316873	-0.627628	normal	0.434715	-0.482324	normal	--	--	Cellular Component: plant-type cell wall (GO:0009505);;	--	--	--	--	Protein of unknown function (DUF642)	--	R	General function prediction only	PREDICTED: uncharacterized protein LOC102618171 [Citrus sinensis]	cellular component: cell (GO:0005623);; cellular component: cell part (GO:0044464)
LOC107409991	37.7223	6.13886	8.93384	44.2429	26.0943	2.19737	3.29198	52.339	2.44689e-22	-2.50078	down	2.64358e-16	-2.15083	down	0.716441	0.18771	normal	2.64766e-72	-3.45887	down	3.69706e-08	-2.73051	down	0.0650968	0.789058	normal	--	--	Molecular Function: carboxylic ester hydrolase activity (GO:0004091);; Biological Process: lipid metabolic process (GO:0006629);; Cellular Component: apoplast (GO:0048046);;	--	--	[I]	Lipid transport and metabolism	GDSL-like Lipase/Acylhydrolase;; GDSL-like Lipase/Acylhydrolase family	GDSL esterase/lipase CPRD49 (Precursor) GN=CPRD49 OS=Arabidopsis thaliana (Mouse-ear cress) PE=2 SV=1	I	Lipid transport and metabolism	unknown [Lotus japonicus]	biological process: metabolic process (GO:0008152);; biological process: single-organism process (GO:0044699);; cellular component: extracellular region (GO:0005576)
LOC107422223	51.9446	15.9153	7.11603	42.2931	56.3185	14.4744	8.06576	43.9041	5.09872e-18	-1.70508	down	1.92328e-142	-2.98855	down	0.102189	-0.305076	normal	1.01537e-50	-1.96742	down	4.08188e-131	-2.96062	down	0.00744323	-0.339063	normal	--	--	--	--	--	--	--	PB1 domain	--	S	Function unknown	Octicosapeptide/Phox/Bem1p family protein, putative isoform 1 [Theobroma cacao]	--
LOC107430783	2.91487	1.71111	1.10121	1.31942	1.92054	0.658796	1.17422	0.371747	0.0395589	-0.745514	normal	0.000397178	-1.41764	down	0.0644496	-0.79016	normal	0.00864971	-1.29718	down	0.369036	-0.703551	normal	0.0601238	-0.973965	normal	--	--	--	K01988|0|pxb:103936613|K01988 lactosylceramide 4-alpha-galactosyltransferase [EC:2.4.1.228] | (RefSeq) lactosylceramide 4-alpha-galactosyltransferase-like	Glycosphingolipid biosynthesis - globo series (ko00603)	[G]	Carbohydrate transport and metabolism	Alpha 1,4-glycosyltransferase conserved region;; Glycosyltransferase sugar-binding region containing DXD motif	Uncharacterized protein At4g19900 GN=At4g19900 OS=Arabidopsis thaliana (Mouse-ear cress) PE=2 SV=1	G	Carbohydrate transport and metabolism	PREDICTED: lactosylceramide 4-alpha-galactosyltransferase-like [Pyrus x bretschneideri]	--
LOC107422663	2.93048	1.04005	1.24494	2.46569	3.58385	0.922967	0.994827	2.15469	9.30889e-07	-1.41934	down	0.0002189	-1.24209	down	0.742093	-0.193055	normal	3.77115e-07	-1.77182	down	5.01399e-07	-1.87284	down	0.0538483	-0.617747	normal	--	--	Molecular Function: aspartic-type endopeptidase activity (GO:0004190);; Biological Process: proteolysis (GO:0006508);;	--	--	[O]	Posttranslational modification, protein turnover, chaperones	Xylanase inhibitor N-terminal;; Eukaryotic aspartyl protease;; Xylanase inhibitor C-terminal	Aspartic proteinase-like protein 1 (Precursor) GN=At5g10080 OS=Arabidopsis thaliana (Mouse-ear cress) PE=1 SV=1	O	Posttranslational modification, protein turnover, chaperones	PREDICTED: aspartic proteinase-like protein 1 [Pyrus x bretschneideri]	molecular function: catalytic activity (GO:0003824);; biological process: metabolic process (GO:0008152)
LOC107411546	0.151125	0.427814	27.3343	0.180632	0.0950513	0.307036	28.8792	0.148682	--	--	--	2.83171e-121	6.74365	up	#N/A	#N/A	#N/A	#N/A	#N/A	#N/A	8.01542e-33	6.37228	up	#N/A	#N/A	#N/A	--	--	--	--	--	[K]	Transcription	CCT motif	Protein CHLOROPLAST IMPORT APPARATUS 2 (Precursor) GN=CIA2 OS=Arabidopsis thaliana (Mouse-ear cress) PE=2 SV=1	K	Transcription	PREDICTED: protein CHLOROPLAST IMPORT APPARATUS 2-like [Malus domestica]	--
LOC107413419	17.8454	12.5612	6.35945	19.5138	15.5647	12.8129	6.88747	18.4047	0.0177023	-0.535517	normal	1.17722e-16	-1.58018	down	0.863667	0.0949285	normal	0.0718497	-0.331101	normal	0.00010261	-1.29036	down	0.35494	0.223099	normal	--	--	Cellular Component: integral component of membrane (GO:0016021);;	--	--	--	--	Triose-phosphate Transporter family	Probable purine permease 10 GN=PUP10 OS=Arabidopsis thaliana (Mouse-ear cress) PE=2 SV=2	G	Carbohydrate transport and metabolism	PREDICTED: probable purine permease 9 [Prunus mume]	cellular component: membrane (GO:0016020);; cellular component: membrane part (GO:0044425)
LOC107426467	2.83961	0.775894	0.588805	1.56142	3.07005	0.715896	0.449325	0.557447	5.40955e-05	-1.62379	down	6.81016e-05	-2.03758	down	0.251549	-0.579792	normal	8.03899e-11	-1.96026	down	2.37943e-20	-2.80761	down	0.00806652	-1.29404	down	--	--	Molecular Function: serine-type carboxypeptidase activity (GO:0004185);; Biological Process: proteolysis (GO:0006508);;	K16297|0|tcc:TCM_037034|K16297 serine carboxypeptidase-like clade II [EC:3.4.16.-] | (RefSeq) Alpha/beta-Hydrolases superfamily protein	--	[OE]	Posttranslational modification, protein turnover, chaperones;; Amino acid transport and metabolism	Serine carboxypeptidase	Serine carboxypeptidase 24 chain B (Precursor) GN=F17I23.50 OS=Arabidopsis thaliana (Mouse-ear cress) PE=1 SV=1	O	Posttranslational modification, protein turnover, chaperones	Alpha/beta-Hydrolases superfamily protein [Theobroma cacao]	molecular function: catalytic activity (GO:0003824);; biological process: metabolic process (GO:0008152)
LOC107435433	175.309	110.899	79.1346	177.548	148.486	90.6211	71.1384	174.795	0.00948553	-0.657929	normal	3.71542e-11	-1.2538	down	0.990328	-0.00651458	normal	4.58734e-08	-0.798233	normal	8.22226e-13	-1.23753	down	0.182784	0.267181	normal	[J]	Translation, ribosomal structure and biogenesis	Molecular Function: translation elongation factor activity (GO:0003746);; Molecular Function: GTPase activity (GO:0003924);; Molecular Function: GTP binding (GO:0005525);; Cellular Component: intracellular (GO:0005622);; Biological Process: obsolete GTP catabolic process (GO:0006184);; Biological Process: translational elongation (GO:0006414);;	K02355|0|cit:102624603|K02355 elongation factor G | (RefSeq) elongation factor G-2, chloroplastic	--	[J]	Translation, ribosomal structure and biogenesis	Elongation factor Tu GTP binding domain;; Elongation factor G, domain IV;; Elongation Factor G, domain II;; Elongation factor Tu domain 2;; 50S ribosome-binding GTPase	Elongation factor G-2, chloroplastic (Precursor) GN=fusA2 OS=Glycine max (Soybean) PE=3 SV=1	J	Translation, ribosomal structure and biogenesis	Elongation factor G [Morus notabilis]	molecular function: binding (GO:0005488);; biological process: metabolic process (GO:0008152);; biological process: cellular process (GO:0009987);; molecular function: catalytic activity (GO:0003824);; cellular component: cell (GO:0005623);; cellular component: cell part (GO:0044464)
LOC107424690	14.9822	20.5443	33.6085	17.3066	13.1658	24.5869	33.8674	17.3374	6.26254e-12	0.537283	normal	7.75617e-38	1.06518	up	0.0734642	0.221593	normal	8.99457e-09	0.940305	normal	4.83885e-09	1.20674	up	0.115523	0.341238	normal	--	--	--	--	--	[A]	RNA processing and modification	Est1 DNA/RNA binding domain;; Telomerase activating protein Est1	Protein SMG7L GN=SMG7L OS=Arabidopsis thaliana (Mouse-ear cress) PE=2 SV=1	A	RNA processing and modification	PREDICTED: protein SMG7L [Prunus mume]	--
LOC107426454	0.330783	1.25035	0.853469	0.523517	0.159111	1.69523	0.965364	0.682868	0.00868262	1.3773	up	#N/A	#N/A	#N/A	#N/A	#N/A	#N/A	2.77031e-05	2.32082	up	#N/A	#N/A	#N/A	#N/A	#N/A	#N/A	[R]	General function prediction only	--	--	--	--	--	Protein of unknown function (DUF861)	--	S	Function unknown	PREDICTED: uncharacterized protein LOC100793722 [Glycine max]	--
LOC107417155	58.6589	32.0961	26.7745	32.6148	68.8288	27.8724	28.1711	20.0447	5.72423e-05	-0.875867	normal	4.52168e-09	-1.22765	down	0.0173741	-0.73945	normal	3.15476e-07	-1.26289	down	3.82706e-05	-1.38072	down	1.63613e-10	-1.59194	down	--	--	Molecular Function: hydrolase activity, hydrolyzing O-glycosyl compounds (GO:0004553);; Biological Process: carbohydrate metabolic process (GO:0005975);; Biological Process: pattern specification process (GO:0007389);; Biological Process: asymmetric cell division (GO:0008356);; Biological Process: regulation of cell size (GO:0008361);; Biological Process: auxin polar transport (GO:0009926);; Biol…	--	--	--	--	Glycosyl hydrolases family 17;; X8 domain	Glucan endo-1,3-beta-glucosidase 12 (Precursor) GN=At4g29360 OS=Arabidopsis thaliana (Mouse-ear cress) PE=1 SV=1	R	General function prediction only	PREDICTED: glucan endo-1,3-beta-glucosidase 12-like [Citrus sinensis]	molecular function: catalytic activity (GO:0003824);; biological process: metabolic process (GO:0008152);; biological process: multicellular organismal process (GO:0032501);; biological process: single-organism process (GO:0044699);; biological process: cellular process (GO:0009987);; biological process: biological regulation (GO:0065007);; biological process: cellular component organization or b…
LOC107428075	8.07761	6.86919	2.74347	10.2286	6.17652	4.48201	1.97388	8.15118	0.602636	-0.259057	normal	6.66257e-05	-1.55545	down	0.625396	0.259096	normal	0.292256	-0.448299	normal	0.000316792	-1.63582	down	0.508901	0.340966	normal	--	--	Biological Process: leaf morphogenesis (GO:0009965);; Biological Process: cell differentiation (GO:0030154);; Biological Process: positive regulation of transcription, DNA-templated (GO:0045893);;	--	--	--	--	--	--	R	General function prediction only	hypothetical protein PRUPE_ppa022787mg, partial [Prunus persica]	biological process: developmental process (GO:0032502);; biological process: cellular process (GO:0009987);; biological process: single-organism process (GO:0044699);; biological process: biological regulation (GO:0065007)
LOC107425673	4.3998	12.5594	6.8131	4.68649	4.38132	8.94889	6.52914	5.05471	7.06936e-05	1.34726	up	0.180472	0.483449	normal	0.920129	0.0784187	normal	2.27156e-05	0.968942	normal	0.313817	0.366193	normal	0.719327	0.163708	normal	[M]	Cell wall/membrane/envelope biogenesis	Molecular Function: polygalacturonase activity (GO:0004650);; Cellular Component: extracellular region (GO:0005576);; Biological Process: carbohydrate metabolic process (GO:0005975);; Molecular Function: manganese ion binding (GO:0030145);; Molecular Function: nutrient reservoir activity (GO:0045735);;	--	--	--	--	Glycosyl hydrolases family 28;; Pectate lyase superfamily protein	Probable polygalacturonase OS=Vitis vinifera (Grape) PE=1 SV=1	S	Function unknown	PREDICTED: probable polygalacturonase [Prunus mume]	molecular function: catalytic activity (GO:0003824);; cellular component: extracellular region (GO:0005576);; biological process: metabolic process (GO:0008152);; molecular function: binding (GO:0005488);; molecular function: nutrient reservoir activity (GO:0045735)
LOC107421570	2.21463	1.51101	1.123	1.46371	1.8994	1.09778	0.958457	1.15753	0.0076548	-0.586485	normal	1.67299e-07	-1.09501	down	0.210784	-0.502453	normal	0.0192274	-0.767587	normal	0.00301859	-1.09583	down	0.0198684	-0.640782	normal	[R]	General function prediction only	Molecular Function: nucleotide binding (GO:0000166);; Molecular Function: RNA binding (GO:0003723);;	K13126|0|pper:PRUPE_ppa002584mg|K13126 polyadenylate-binding protein | (RefSeq) hypothetical protein	RNA transport (ko03013);; mRNA surveillance pathway (ko03015);; RNA degradation (ko03018)	[AJ]	RNA processing and modification;; Translation, ribosomal structure and biogenesis	RNA recognition motif. (a.k.a. RRM, RBD, or RNP domain);; RNA recognition motif (a.k.a. RRM, RBD, or RNP domain);; RNA recognition motif. (a.k.a. RRM, RBD, or RNP domain);; Poly-adenylate binding protein, unique domain;; RNA binding motif	Polyadenylate-binding protein 3 GN=PAB3 OS=Arabidopsis thaliana (Mouse-ear cress) PE=2 SV=1	A	RNA processing and modification	hypothetical protein PRUPE_ppa002584mg [Prunus persica]	molecular function: binding (GO:0005488)
LOC107422638	3.90881	0.938039	1.18743	4.14374	3.89168	1.04177	1.124	3.19246	1.24732e-16	-1.98986	down	9.49306e-15	-1.80575	down	0.934578	0.0538253	normal	3.06998e-12	-1.82617	down	4.73217e-12	-1.89421	down	0.433313	-0.251922	normal	--	--	--	--	--	--	--	Protein of unknown function (DUF793)	--	S	Function unknown	PREDICTED: uncharacterized protein LOC105127877 [Populus euphratica]	--
LOC107431815	42.7936	23.0273	17.4268	39.5821	44.6806	20.3035	17.6664	40.0856	9.26549e-37	-0.961109	normal	3.42185e-74	-1.44766	down	0.624898	-0.0858401	normal	2.02523e-19	-1.16343	down	4.12198e-30	-1.48041	down	0.5661	-0.100129	normal	--	--	--	--	--	--	--	Late embryogenesis abundant protein	--	S	Function unknown	PREDICTED: uncharacterized protein LOC103340971 [Prunus mume]	--
LOC107432925	4.73955	5.14204	4.59932	0.885383	3.02336	6.27189	4.71094	0.54552	0.967411	0.0363367	normal	0.811589	-0.170904	normal	0.000386124	-1.36193	down	0.261845	0.743509	normal	0.681902	0.363871	normal	0.236612	-0.608838	normal	--	--	Biological Process: fatty acid biosynthetic process (GO:0006633);; Biological Process: response to osmotic stress (GO:0006970);; Biological Process: response to cold (GO:0009409);; Biological Process: response to light stimulus (GO:0009416);; Biological Process: response to wounding (GO:0009611);; Molecular Function: fatty acid elongase activity (GO:0009922);; Biological Process: suberin biosynth…	K15397|0|sly:101258036|K15397 3-ketoacyl-CoA synthase [EC:2.3.1.199] | (RefSeq) 3-ketoacyl-CoA synthase 11	Fatty acid elongation (ko00062)	--	--	FAE1/Type III polyketide synthase-like protein;; 3-Oxoacyl-[acyl-carrier-protein (ACP)] synthase III C terminal;; Chalcone and stilbene synthases, C-terminal domain;; Chalcone and stilbene synthases, N-terminal domain;; 3-Oxoacyl-[acyl-carrier-protein (ACP)] synthase III	3-ketoacyl-CoA synthase 11 GN=KCS11 OS=Arabidopsis thaliana (Mouse-ear cress) PE=2 SV=1	I	Lipid transport and metabolism	PREDICTED: 3-ketoacyl-CoA synthase 11-like [Solanum lycopersicum]	biological process: metabolic process (GO:0008152);; biological process: cellular process (GO:0009987);; biological process: single-organism process (GO:0044699);; biological process: response to stimulus (GO:0050896);; molecular function: catalytic activity (GO:0003824);; cellular component: membrane (GO:0016020)
LOC107416461	11.7943	40.2654	66.9639	16.2418	11.4025	53.843	92.2075	19.2942	3.7049e-05	1.50686	up	1.81838e-10	2.20917	up	0.699478	0.272583	normal	1.04957e-12	2.06594	up	8.5695e-27	2.73459	up	0.0157016	0.703104	normal	--	--	--	--	--	--	--	--	--	--	--	--	--
LOC107419979	3.37516	1.77946	1.43039	2.4816	3.83944	1.7643	1.87011	1.66724	0.00154087	-0.916343	normal	2.85604e-06	-1.39429	down	0.406654	-0.377914	normal	0.000849949	-1.07102	down	0.00070198	-1.15304	down	0.00362461	-1.00223	down	--	--	Molecular Function: transcription factor activity, sequence-specific DNA binding (GO:0003700);; Cellular Component: nucleus (GO:0005634);; Biological Process: regulation of transcription, DNA-templated (GO:0006355);; Biological Process: asymmetric cell division (GO:0008356);; Biological Process: response to heat (GO:0009408);; Molecular Function: sequence-specific DNA binding (GO:0043565);;	K09419|1.12498e-163|pop:POPTR_0014s02700g|K09419 heat shock transcription factor, other eukaryote | (RefSeq) heat shock transcription factor HSF31 family protein	--	[K]	Transcription	HSF-type DNA-binding	Heat stress transcription factor B-4 GN=F2G19.8 OS=Arabidopsis thaliana (Mouse-ear cress) PE=2 SV=1	K	Transcription	hypothetical protein JCGZ_16126 [Jatropha curcas]	molecular function: nucleic acid binding transcription factor activity (GO:0001071);; biological process: biological regulation (GO:0065007);; cellular component: cell (GO:0005623);; cellular component: organelle (GO:0043226);; cellular component: cell part (GO:0044464);; biological process: cellular process (GO:0009987);; biological process: single-organism process (GO:0044699);; biological proc…
LOC107416055	11.1125	32.9168	33.4081	8.46001	14.324	31.1202	35.0984	8.20541	1.94848e-38	1.53574	up	6.87753e-22	1.45726	up	0.105292	-0.366934	normal	6.17654e-09	1.08809	up	3.6532e-08	1.12094	up	0.00216818	-0.7318	normal	[M]	Cell wall/membrane/envelope biogenesis	Molecular Function: zinc ion binding (GO:0008270);; Cellular Component: integral component of membrane (GO:0016021);; Molecular Function: cellulose synthase (UDP-forming) activity (GO:0016760);; Biological Process: cellulose biosynthetic process (GO:0030244);;	K10999|0|vvi:100242715|K10999 cellulose synthase A [EC:2.4.1.12] | (RefSeq) probable cellulose synthase A catalytic subunit 5 [UDP-forming]	--	--	--	Cellulose synthase;; Zinc-binding RING-finger;; Glycosyltransferase like family 2;; Glycosyl transferase family group 2	Probable cellulose synthase A catalytic subunit 3 [UDP-forming] GN=P0409D09.11 OS=Oryza sativa subsp. japonica (Rice) PE=2 SV=1	O	Posttranslational modification, protein turnover, chaperones	PREDICTED: probable cellulose synthase A catalytic subunit 5 [UDP-forming] [Vitis vinifera]	molecular function: binding (GO:0005488);; cellular component: membrane (GO:0016020);; cellular component: membrane part (GO:0044425);; molecular function: catalytic activity (GO:0003824);; biological process: metabolic process (GO:0008152);; biological process: cellular process (GO:0009987);; biological process: single-organism process (GO:0044699)
LOC107424352	16.9379	42.8377	44.9757	14.3107	19.0558	72.7295	47.0143	18.0306	4.41925e-05	1.18666	up	1.55554e-05	1.17532	up	0.624898	-0.239993	normal	1.32317e-11	1.82413	up	0.0176246	1.0682	up	0.926843	-0.0432847	normal	--	--	Cellular Component: integral component of membrane (GO:0016021);;	--	--	[E]	Amino acid transport and metabolism	Transmembrane amino acid transporter protein	Lysine histidine transporter-like 8 GN=AATL1 OS=Arabidopsis thaliana (Mouse-ear cress) PE=1 SV=1	E	Amino acid transport and metabolism	PREDICTED: lysine histidine transporter-like 8 [Vitis vinifera]	cellular component: membrane (GO:0016020);; cellular component: membrane part (GO:0044425)
LOC107425651	0.590357	1.54875	2.91461	0.415919	0.627775	1.51807	3.01528	0.828838	0.00173173	1.16883	up	1.05889e-08	2.0105	up	#N/A	#N/A	#N/A	0.218884	0.842938	normal	2.69782e-09	1.9656	up	0.623588	0.301869	normal	--	--	--	--	--	--	--	U-box domain;; Zinc-finger of the MIZ type in Nse subunit	U-box domain-containing protein 26 GN=PUB26 OS=Arabidopsis thaliana (Mouse-ear cress) PE=2 SV=1	R	General function prediction only	U-box domain-containing protein 25 [Morus notabilis]	--
LOC107421469	4.87559	2.93375	2.38963	4.04413	7.45044	2.09067	4.75132	4.3378	0.18931	-0.665941	normal	0.0215875	-1.06215	down	0.801797	-0.191605	normal	8.61543e-06	-1.67028	down	0.197571	-0.732841	normal	0.441703	-0.472389	normal	--	--	Molecular Function: carboxylic ester hydrolase activity (GO:0004091);; Biological Process: lipid metabolic process (GO:0006629);; Biological Process: stomatal complex morphogenesis (GO:0010103);;	--	--	--	--	GDSL-like Lipase/Acylhydrolase	GDSL esterase/lipase At1g33811 (Precursor) GN=At1g33811 OS=Arabidopsis thaliana (Mouse-ear cress) PE=2 SV=1	R	General function prediction only	GDSL esterase/lipase [Morus notabilis]	biological process: metabolic process (GO:0008152);; biological process: single-organism process (GO:0044699);; biological process: developmental process (GO:0032502)
LOC107434615	7.79809	3.95741	3.8747	5.34718	6.57667	3.09107	3.21417	5.23362	2.18368e-08	-1.00321	down	2.26721e-09	-1.13608	down	0.225828	-0.471903	normal	9.89043e-06	-1.07816	down	8.57745e-06	-1.17698	down	0.364897	-0.301399	normal	[RTKL]	General function prediction only;; Signal transduction mechanisms;; Transcription;; Replication, recombination and repair	Molecular Function: protein kinase activity (GO:0004672);; Molecular Function: ATP binding (GO:0005524);; Cellular Component: plasma membrane (GO:0005886);; Biological Process: protein phosphorylation (GO:0006468);; Cellular Component: integral component of membrane (GO:0016021);;	--	--	--	--	Leucine Rich repeats (2 copies);; Protein kinase domain;; Protein tyrosine kinase;; Leucine rich repeat;; Leucine Rich Repeat;; Leucine Rich repeat;; Leucine rich repeat;; Leucine rich repeat N-terminal domain	Probable LRR receptor-like serine/threonine-protein kinase At1g12460 (Precursor) GN=At1g12460 OS=Arabidopsis thaliana (Mouse-ear cress) PE=2 SV=1	T	Signal transduction mechanisms	PREDICTED: probable LRR receptor-like serine/threonine-protein kinase At1g12460 [Pyrus x bretschneideri]	molecular function: catalytic activity (GO:0003824);; biological process: metabolic process (GO:0008152);; biological process: cellular process (GO:0009987);; molecular function: binding (GO:0005488);; cellular component: cell (GO:0005623);; cellular component: membrane (GO:0016020);; cellular component: cell part (GO:0044464);; cellular component: membrane part (GO:0044425)
LOC107410845	23.5225	66.8581	91.6339	32.0806	16.7575	66.6576	64.5374	33.7443	3.17853e-07	1.36369	up	2.5953e-13	1.76318	up	0.37505	0.361456	normal	7.7087e-12	1.85196	up	1.04473e-06	1.67297	up	0.000672092	0.928152	normal	[GEPR]	Carbohydrate transport and metabolism;; Amino acid transport and metabolism;; Inorganic ion transport and metabolism;; General function prediction only	--	K08193|0|mdm:103418927|K08193 MFS transporter, ACS family, solute carrier family 17 (sodium-dependent inorganic phosphate cotransporter), other | (RefSeq) sodium-dependent phosphate transport protein 1, chloroplastic-like	--	[G]	Carbohydrate transport and metabolism	Major Facilitator Superfamily	Sodium-dependent phosphate transport protein 1, chloroplastic (Precursor) GN=T27A16.25 OS=Arabidopsis thaliana (Mouse-ear cress) PE=1 SV=1	G	Carbohydrate transport and metabolism	PREDICTED: LOW QUALITY PROTEIN: sodium-dependent phosphate transport protein 1, chloroplastic-like [Malus domestica]	--
LOC107429895	527.505	173.27	127.505	325.059	290.551	177.104	114.589	353.537	1.65414e-14	-1.59779	down	4.23199e-25	-2.14561	down	0.0116585	-0.64453	normal	0.0395214	-0.702023	normal	5.68474e-06	-1.45934	down	0.559482	0.256566	normal	[O]	Posttranslational modification, protein turnover, chaperones	Molecular Function: glutathione peroxidase activity (GO:0004602);; Cellular Component: cytosol (GO:0005829);; Cellular Component: plasma membrane (GO:0005886);; Biological Process: chromatin assembly or disassembly (GO:0006333);; Biological Process: response to oxidative stress (GO:0006979);; Biological Process: circadian rhythm (GO:0007623);; Biological Process: toxin catabolic process (GO:00094…	K00432|1.14585e-123|pper:PRUPE_ppa010771mg|K00432 glutathione peroxidase [EC:1.11.1.9] | (RefSeq) hypothetical protein	Glutathione metabolism (ko00480);; Arachidonic acid metabolism (ko00590)	[O]	Posttranslational modification, protein turnover, chaperones	Glutathione peroxidase;; AhpC/TSA family;; Redoxin	Probable phospholipid hydroperoxide glutathione peroxidase 6, mitochondrial (Precursor) GN=T5C23.30 OS=Arabidopsis thaliana (Mouse-ear cress) PE=2 SV=2	O	Posttranslational modification, protein turnover, chaperones	hypothetical protein PRUPE_ppa010771mg [Prunus persica]	molecular function: catalytic activity (GO:0003824);; molecular function: antioxidant activity (GO:0016209);; biological process: metabolic process (GO:0008152);; biological process: cellular process (GO:0009987);; biological process: single-organism process (GO:0044699);; biological process: response to stimulus (GO:0050896);; biological process: detoxification (GO:0098754);; cellular component:…
LOC107404213	6.53611	2.26714	2.03909	7.289	9.26526	3.76918	2.72729	7.29699	9.16058e-05	-1.40684	down	8.58998e-07	-1.71485	down	0.915223	0.0932852	normal	8.97375e-08	-1.27757	down	0.000250854	-1.74319	down	0.677982	-0.251176	normal	[E]	Amino acid transport and metabolism	Cellular Component: cytoplasm (GO:0005737);; Biological Process: L-phenylalanine catabolic process (GO:0006559);; Biological Process: cinnamic acid biosynthetic process (GO:0009800);; Molecular Function: phenylalanine ammonia-lyase activity (GO:0045548);;	--	--	[Q]	Secondary metabolites biosynthesis, transport and catabolism	Aromatic amino acid lyase	Phenylalanine ammonia-lyase GN=PAL OS=Camellia sinensis (Tea) PE=2 SV=1	Q	Secondary metabolites biosynthesis, transport and catabolism	phenylalanine ammonia lyase [Jatropha curcas]	cellular component: cell (GO:0005623);; cellular component: cell part (GO:0044464);; biological process: metabolic process (GO:0008152);; biological process: cellular process (GO:0009987);; biological process: single-organism process (GO:0044699);; molecular function: catalytic activity (GO:0003824)
LOC107413347	9.13678	17.0145	22.6806	11.8374	10.4035	18.786	21.407	11.7674	5.49131e-12	0.900254	normal	5.40853e-12	1.12499	up	0.181106	0.320323	normal	0.00187092	0.569247	normal	2.2062e-05	0.785877	normal	0.55507	0.141458	normal	--	--	Molecular Function: CDP-diacylglycerol-serine O-phosphatidyltransferase activity (GO:0003882);; Cellular Component: nucleus (GO:0005634);; Cellular Component: endoplasmic reticulum membrane (GO:0005789);; Biological Process: phosphatidylserine biosynthetic process (GO:0006659);;	K08730|0|tcc:TCM_009019|K08730 phosphatidylserine synthase 2 [EC:2.7.8.29] | (RefSeq) Phosphatidyl serine synthase family protein isoform 1	Glycerophospholipid metabolism (ko00564)	[I]	Lipid transport and metabolism	Phosphatidyl serine synthase	CDP-diacylglycerol--serine O-phosphatidyltransferase 1 GN=PSS1 OS=Arabidopsis thaliana (Mouse-ear cress) PE=1 SV=1	I	Lipid transport and metabolism	Phosphatidylserine synthase 2 [Morus notabilis]	molecular function: catalytic activity (GO:0003824);; cellular component: cell (GO:0005623);; cellular component: organelle (GO:0043226);; cellular component: cell part (GO:0044464);; cellular component: membrane (GO:0016020);; cellular component: organelle part (GO:0044422);; cellular component: membrane part (GO:0044425);; biological process: metabolic process (GO:0008152);; biological process:…
LOC107424909	73.7764	31.4492	45.7696	53.8987	85.0395	30.1329	68.196	64.768	3.69566e-23	-1.26644	down	9.61116e-08	-0.827942	normal	0.0093968	-0.452063	normal	7.76025e-13	-1.4809	down	0.0594317	-0.484318	normal	0.134687	-0.362366	normal	--	--	Molecular Function: peroxidase activity (GO:0004601);; Biological Process: response to oxidative stress (GO:0006979);; Molecular Function: heme binding (GO:0020037);; Molecular Function: metal ion binding (GO:0046872);; Biological Process: oxidation-reduction process (GO:0055114);;	--	--	--	--	Peroxidase	Peroxidase 51 (Precursor) OS=Arabidopsis thaliana (Mouse-ear cress) PE=2 SV=1	G	Carbohydrate transport and metabolism	Peroxidase 73 precursor, putative [Ricinus communis]	molecular function: catalytic activity (GO:0003824);; molecular function: antioxidant activity (GO:0016209);; biological process: metabolic process (GO:0008152);; biological process: cellular process (GO:0009987);; biological process: single-organism process (GO:0044699);; biological process: response to stimulus (GO:0050896);; biological process: detoxification (GO:0098754);; molecular function:…
LOC107427721	2.31076	1.14612	0.591423	1.50117	3.00752	1.04909	1.02054	1.22072	0.10061	-0.849844	normal	1.46249e-06	-1.90977	down	0.240932	-0.506315	normal	6.25222e-05	-1.40246	down	0.00588221	-1.50608	down	0.00125572	-1.085	down	--	--	--	--	--	--	--	--	Transcription factor IBH1 GN=MFL8.8 OS=Arabidopsis thaliana (Mouse-ear cress) PE=1 SV=1	K	Transcription	PREDICTED: transcription factor IBH1-like [Prunus mume]	--
LOC107420697	260.893	301.304	139.163	291.479	242.149	260.053	118.156	245.93	0.627521	0.146285	normal	2.57572e-06	-1.03208	down	0.786172	0.126948	normal	0.88382	0.0644543	normal	1.3193e-06	-1.18766	down	0.941305	0.0316255	normal	--	--	--	--	--	--	--	BURP domain	Dehydration-responsive protein RD22 (Precursor) GN=RD22 OS=Arabidopsis thaliana (Mouse-ear cress) PE=2 SV=1	R	General function prediction only	PREDICTED: dehydration-responsive protein RD22-like [Pyrus x bretschneideri]	--
LOC107423371	852.832	669.806	429.976	970.632	765.617	519.219	337.223	983.077	0.153536	-0.382857	normal	3.3637e-08	-1.10644	down	0.57771	0.157869	normal	2.69249e-07	-0.587453	normal	1.3284e-27	-1.35358	down	0.0064686	0.370077	normal	[C]	Energy production and conversion	Cellular Component: nucleus (GO:0005634);; Cellular Component: vacuole (GO:0005773);; Cellular Component: peroxisome (GO:0005777);; Cellular Component: chloroplast stroma (GO:0009570);; Molecular Function: FMN binding (GO:0010181);; Cellular Component: membrane (GO:0016020);; Molecular Function: oxidoreductase activity (GO:0016491);; Cellular Component: cytosolic ribosome (GO:0022626);; Cellular …	K11517|0|tcc:TCM_032344|K11517 (S)-2-hydroxy-acid oxidase [EC:1.1.3.15] | (RefSeq) Aldolase-type TIM barrel family protein isoform 1	Glyoxylate and dicarboxylate metabolism (ko00630);; Carbon metabolism (ko01200);; Peroxisome (ko04146)	[C]	Energy production and conversion	FMN-dependent dehydrogenase;; IMP dehydrogenase / GMP reductase domain;; Nitronate monooxygenase	Peroxisomal (S)-2-hydroxy-acid oxidase OS=Spinacia oleracea (Spinach) PE=1 SV=1	C	Energy production and conversion	Aldolase-type TIM barrel family protein isoform 1 [Theobroma cacao]	cellular component: cell (GO:0005623);; cellular component: organelle (GO:0043226);; cellular component: cell part (GO:0044464);; cellular component: organelle part (GO:0044422);; molecular function: binding (GO:0005488);; cellular component: membrane (GO:0016020);; molecular function: catalytic activity (GO:0003824);; cellular component: macromolecular complex (GO:0032991);; cellular component: …
LOC107421138	9.97221	22.021	25.618	6.90629	7.0462	20.5803	22.6323	6.60044	3.2552e-09	1.05752	up	4.16286e-06	1.18282	up	0.189568	-0.472126	normal	8.41001e-19	1.47825	up	2.56291e-17	1.47665	up	0.902112	-0.0694727	normal	--	--	--	--	--	--	--	--	--	S	Function unknown	hypothetical protein L484_008530 [Morus notabilis]	--
LOC107407889	2.96614	1.0886	1.77103	1.76063	3.23463	1.586	2.28447	1.59859	0.00109815	-1.29629	down	0.0881242	-0.801597	normal	0.202575	-0.570688	normal	0.116107	-0.857053	normal	0.388424	-0.579854	normal	0.186145	-0.685782	normal	--	--	Cellular Component: integral component of membrane (GO:0016021);; Biological Process: sterol biosynthetic process (GO:0016126);; Biological Process: pentacyclic triterpenoid biosynthetic process (GO:0019745);;	--	--	[S]	Function unknown	Erg28 like protein	Ergosterol biosynthetic protein 28 GN=At1g10030 OS=Arabidopsis thaliana (Mouse-ear cress) PE=2 SV=2	S	Function unknown	PREDICTED: ergosterol biosynthetic protein 28 [Malus domestica]	cellular component: membrane (GO:0016020);; cellular component: membrane part (GO:0044425);; biological process: metabolic process (GO:0008152);; biological process: single-organism process (GO:0044699);; biological process: cellular process (GO:0009987)
LOC107414089	69.0931	51.7819	34.7503	57.5338	60.1109	42.8499	32.728	57.5108	0.0253064	-0.457649	normal	2.13354e-08	-1.11175	down	0.306936	-0.26722	normal	5.91935e-10	-0.518611	normal	1.24936e-41	-1.0536	down	0.833836	-0.0466197	normal	--	--	Biological Process: pentose-phosphate shunt (GO:0006098);; Biological Process: rRNA processing (GO:0006364);; Biological Process: tetrahydrobiopterin biosynthetic process (GO:0006729);; Molecular Function: 4-alpha-hydroxytetrahydrobiopterin dehydratase activity (GO:0008124);; Biological Process: aromatic amino acid family biosynthetic process (GO:0009073);; Biological Process: chloroplast relocat…	--	--	--	--	Pterin 4 alpha carbinolamine dehydratase	--	S	Function unknown	hypothetical protein CISIN_1g027937mg [Citrus sinensis]	biological process: metabolic process (GO:0008152);; biological process: cellular process (GO:0009987);; biological process: single-organism process (GO:0044699);; molecular function: catalytic activity (GO:0003824);; biological process: localization (GO:0051179);; biological process: cellular component organization or biogenesis (GO:0071840);; biological process: biological regulation (GO:006500…
LOC107406798	2.08386	1.24314	1.0101	2.07506	1.73571	1.29779	0.628764	2.38024	0.00273834	-0.895085	normal	3.60029e-08	-1.25948	down	0.999623	-0.000212227	normal	0.00392481	-0.857111	normal	0.261032	-1.05097	normal	0.368488	0.318021	normal	--	--	--	K07052|0|pper:PRUPE_ppa000117mg|K07052 uncharacterized protein | (RefSeq) hypothetical protein	--	--	--	CAAX protease self-immunity	Embryogenesis-associated protein EMB8 GN=EMB8 OS=Picea glauca (White spruce) PE=2 SV=1	R	General function prediction only	Embryogenesis-associated protein [Morus notabilis]	--
LOC107420471	0.155156	0.640781	1.40728	1.51129	2.14466	0.309421	1.56355	0.724014	--	--	--	0.00956377	1.9199	up	#N/A	#N/A	#N/A	0.072831	-1.24547	normal	0.779639	-0.32519	normal	0.0636742	-0.94271	normal	--	--	--	--	--	--	--	Polyketide cyclase / dehydrase and lipid transport	Lachrymatory-factor synthase (Precursor) GN=LFS OS=Allium cepa (Onion) PE=1 SV=1	S	Function unknown	hypothetical protein L484_010729 [Morus notabilis]	--
LOC107413744	2.02186	6.29676	6.44245	3.69606	2.22735	7.29922	6.85505	3.54856	7.75257e-05	1.40713	up	1.9852e-06	1.45166	up	0.170038	0.618766	normal	7.3001e-05	1.50352	up	7.53708e-05	1.3639	up	0.148784	0.58016	normal	[R]	General function prediction only	Molecular Function: iron ion binding (GO:0005506);; Biological Process: gibberellin biosynthetic process (GO:0009686);; Biological Process: response to red light (GO:0010114);; Cellular Component: cytoplasmic vesicle (GO:0016023);; Molecular Function: oxidoreductase activity, acting on single donors with incorporation of molecular oxygen, incorporation of two atoms of oxygen (GO:0016702);; Molecu…	K04125|2.27424e-141|pmum:103325127|K04125 gibberellin 2-oxidase [EC:1.14.11.13] | (RefSeq) gibberellin 2-beta-dioxygenase-like	Diterpenoid biosynthesis (ko00904)	[QR]	Secondary metabolites biosynthesis, transport and catabolism;; General function prediction only	non-haem dioxygenase in morphine synthesis N-terminal;; 2OG-Fe(II) oxygenase superfamily	Gibberellin 2-beta-dioxygenase GN=GA2OX1 OS=Phaseolus coccineus (Scarlet runner bean) PE=2 SV=1	Q	Secondary metabolites biosynthesis, transport and catabolism	PREDICTED: gibberellin 2-beta-dioxygenase-like [Prunus mume]	molecular function: binding (GO:0005488);; biological process: metabolic process (GO:0008152);; biological process: cellular process (GO:0009987);; biological process: single-organism process (GO:0044699);; biological process: response to stimulus (GO:0050896);; molecular function: catalytic activity (GO:0003824);; biological process: localization (GO:0051179)
LOC107431919	7.50589	3.71683	3.62402	4.89297	11.6157	3.69707	5.08657	2.8441	0.0241354	-0.927578	normal	0.00597836	-1.11309	down	0.167402	-0.528652	normal	0.000888042	-1.44964	down	0.0132545	-1.22952	down	0.000869444	-1.42689	down	[G]	Carbohydrate transport and metabolism	Molecular Function: hydrolase activity, hydrolyzing O-glycosyl compounds (GO:0004553);; Cellular Component: cell wall (GO:0005618);; Biological Process: cellular glucan metabolic process (GO:0006073);; Molecular Function: xyloglucan:xyloglucosyl transferase activity (GO:0016762);; Cellular Component: apoplast (GO:0048046);;	K08235|0|tcc:TCM_022276|K08235 xyloglucan:xyloglucosyl transferase [EC:2.4.1.207] | (RefSeq) Xyloglucan endotransglucosylase/hydrolase 32 isoform 1	--	--	--	Glycosyl hydrolases family 16;; Xyloglucan endo-transglycosylase (XET) C-terminus	Probable xyloglucan endotransglucosylase/hydrolase protein 32 (Precursor) GN=XTH32 OS=Arabidopsis thaliana (Mouse-ear cress) PE=2 SV=1	R	General function prediction only	Xyloglucan endotransglucosylase/hydrolase 32 isoform 1 [Theobroma cacao]	molecular function: catalytic activity (GO:0003824);; cellular component: cell (GO:0005623);; cellular component: cell part (GO:0044464);; biological process: metabolic process (GO:0008152);; biological process: cellular process (GO:0009987);; cellular component: extracellular region (GO:0005576)
LOC107416771	1.29717	0.211666	0.187123	0.230924	1.08035	0.335011	0.181433	0.389952	0.000119245	-1.93899	down	7.52845e-05	-2.32974	down	0.00440275	-1.16495	down	0.00492599	-1.39395	down	3.1767e-07	-2.40944	down	0.0927024	-0.871536	normal	--	--	--	--	--	[GC]	Carbohydrate transport and metabolism;; Energy production and conversion	UDP-glucoronosyl and UDP-glucosyl transferase	7-deoxyloganetin glucosyltransferase GN=UGT85A24 OS=Gardenia jasminoides (Cape jasmine) PE=1 SV=1	G	Carbohydrate transport and metabolism	PREDICTED: UDP-glycosyltransferase 85A2-like [Prunus mume]	--
LOC107408348	13.0561	5.89289	4.08009	8.44724	13.1803	5.57946	4.08711	4.96963	4.93981e-06	-1.11506	down	1.4641e-13	-1.75004	down	0.183042	-0.508443	normal	4.29975e-05	-1.19442	down	4.15611e-05	-1.72174	down	5.97055e-25	-1.33743	down	--	--	--	--	--	--	--	--	--	R	General function prediction only	PREDICTED: uncharacterized protein LOC103319881 [Prunus mume]	--
LOC107426072	11.1174	5.58639	9.7896	6.66686	15.7493	7.81501	8.42852	9.03568	2.32223e-10	-1.02234	down	0.488952	-0.318233	normal	0.00640984	-0.686841	normal	0.0141271	-0.960702	normal	0.00101099	-1.04243	down	0.0187335	-0.716324	normal	[IQR]	Lipid transport and metabolism;; Secondary metabolites biosynthesis, transport and catabolism;; General function prediction only	Molecular Function: oxidoreductase activity (GO:0016491);; Biological Process: oxidation-reduction process (GO:0055114);;	--	--	[R]	General function prediction only	short chain dehydrogenase;; Enoyl-(Acyl carrier protein) reductase;; KR domain	Secoisolariciresinol dehydrogenase (Fragment) OS=Forsythia intermedia (Border forsythia) PE=1 SV=1	Q	Secondary metabolites biosynthesis, transport and catabolism	PREDICTED: secoisolariciresinol dehydrogenase-like [Malus domestica]	molecular function: catalytic activity (GO:0003824);; biological process: metabolic process (GO:0008152);; biological process: single-organism process (GO:0044699)
LOC107406771	29.8031	29.4627	9.98013	25.4961	31.4655	17.3687	7.54281	16.9168	0.883818	-0.0709469	normal	1.01704e-08	-1.64959	down	0.782889	-0.188415	normal	3.95423e-06	-0.867869	normal	3.46012e-22	-2.1777	down	0.0137222	-0.77767	normal	[Q]	Secondary metabolites biosynthesis, transport and catabolism	Molecular Function: iron ion binding (GO:0005506);; Molecular Function: electron carrier activity (GO:0009055);; Molecular Function: heme binding (GO:0020037);; Molecular Function: taxane 13-alpha-hydroxylase activity (GO:0050598);; Biological Process: oxidation-reduction process (GO:0055114);;	K20667|1.14911e-57|fve:101301540|K20667 beta-amyrin 28-monooxygenase [EC:1.14.13.201] | (RefSeq) beta-amyrin 28-oxidase-like	--	[QI]	Secondary metabolites biosynthesis, transport and catabolism;; Lipid transport and metabolism	Cytochrome P450	Beta-amyrin 28-oxidase OS=Panax ginseng (Korean ginseng) PE=2 SV=1	Q	Secondary metabolites biosynthesis, transport and catabolism	Cytochrome P450 716B2 [Glycine soja]	molecular function: binding (GO:0005488);; molecular function: electron carrier activity (GO:0009055);; molecular function: catalytic activity (GO:0003824);; biological process: metabolic process (GO:0008152);; biological process: single-organism process (GO:0044699)
LOC107407572	7.15085	4.22888	1.85488	1.99786	6.20475	2.86011	0.856712	2.53395	0.0802112	-0.724917	normal	0.0486171	-1.44798	down	0.469479	-0.35587	normal	0.00166836	-1.06025	down	0.0651287	-1.59831	normal	0.434897	-0.479885	normal	--	--	--	K14488|2.9041e-65|mdm:103450391|K14488 SAUR family protein | (RefSeq) auxin-induced protein 15A	Plant hormone signal transduction (ko04075)	--	--	Auxin responsive protein	Auxin-induced protein 15A OS=Glycine max (Soybean) PE=2 SV=1	S	Function unknown	PREDICTED: auxin-induced protein 15A [Malus domestica]	--
LOC107429448	16.2128	3.84444	0.831783	9.89684	17.5529	2.79956	0.786206	7.77345	1.29416e-34	-2.07129	down	2.55378e-96	-4.29077	down	7.17166e-07	-0.700649	normal	1.94918e-26	-2.55475	down	7.07707e-25	-4.21937	down	0.000151866	-1.04424	down	--	--	--	--	--	--	--	--	--	S	Function unknown	hypothetical protein PRUPE_ppa013354mg [Prunus persica]	--
LOC107432449	113.22	350.696	300.222	86.0257	111.598	322.719	299.658	71.845	1.46062e-19	1.5324	up	2.15451e-12	1.2414	up	0.207672	-0.378475	normal	2.54082e-34	1.48376	up	1.71148e-22	1.23678	up	0.0118879	-0.581793	normal	[IQR]	Lipid transport and metabolism;; Secondary metabolites biosynthesis, transport and catabolism;; General function prediction only	Cellular Component: chloroplast (GO:0009507);; Biological Process: photosynthesis (GO:0015979);; Biological Process: chlorophyll biosynthetic process (GO:0015995);; Molecular Function: protochlorophyllide reductase activity (GO:0016630);; Biological Process: oxidation-reduction process (GO:0055114);;	K00218|0|pxb:103966968|K00218 protochlorophyllide reductase [EC:1.3.1.33] | (RefSeq) protochlorophyllide reductase, chloroplastic	Porphyrin and chlorophyll metabolism (ko00860)	[Q]	Secondary metabolites biosynthesis, transport and catabolism	short chain dehydrogenase;; KR domain	Protochlorophyllide reductase, chloroplastic (Precursor) GN=PORA OS=Cucumis sativus (Cucumber) PE=2 SV=1	Q	Secondary metabolites biosynthesis, transport and catabolism	PREDICTED: protochlorophyllide reductase, chloroplastic [Pyrus x bretschneideri]	cellular component: cell (GO:0005623);; cellular component: organelle (GO:0043226);; cellular component: cell part (GO:0044464);; biological process: metabolic process (GO:0008152);; biological process: cellular process (GO:0009987);; biological process: single-organism process (GO:0044699);; molecular function: catalytic activity (GO:0003824)
LOC107405888	1.19775	0.872851	0.402781	0.453956	1.20346	0.714039	0.500978	0.139919	0.210526	-0.48353	normal	0.00500019	-1.4809	down	0.0145312	-0.966953	normal	0.0248511	-0.74277	normal	0.0773363	-1.18548	normal	7.11713e-07	-2.06094	down	--	--	Molecular Function: binding (GO:0005488);; Biological Process: DNA metabolic process (GO:0006259);;	K10683|0|mdm:103408982|K10683 BRCA1-associated RING domain protein 1 | (RefSeq) protein BREAST CANCER SUSCEPTIBILITY 1 homolog	--	[LK]	Replication, recombination and repair;; Transcription	BRCA1 C Terminus (BRCT) domain;; PHD-like zinc-binding domain;; Ring finger domain;; Zinc finger, C3HC4 type (RING finger);; Zinc finger, C3HC4 type (RING finger);; zinc finger of C3HC4-type, RING;; Zinc finger, C3HC4 type (RING finger)	Protein BREAST CANCER SUSCEPTIBILITY 1 homolog GN=BRCA1 OS=Arabidopsis thaliana (Mouse-ear cress) PE=2 SV=1	L	Replication, recombination and repair	Protein BREAST CANCER SUSCEPTIBILITY 1-like protein [Morus notabilis]	molecular function: binding (GO:0005488);; biological process: metabolic process (GO:0008152);; biological process: cellular process (GO:0009987)
LOC107405544	0.439394	1.42709	0.393091	0.505242	0.163337	2.0633	0.595197	0.628302	0.000315336	1.40181	up	#N/A	#N/A	#N/A	#N/A	#N/A	#N/A	6.11691e-08	2.72541	up	#N/A	#N/A	#N/A	#N/A	#N/A	#N/A	--	--	--	--	--	[T]	Signal transduction mechanisms	Protein tyrosine kinase;; Protein kinase domain	Wall-associated receptor kinase-like 2 (Precursor) GN=WAKL2 OS=Arabidopsis thaliana (Mouse-ear cress) PE=2 SV=1	T	Signal transduction mechanisms	hypothetical protein PRUPE_ppa024908mg, partial [Prunus persica]	--
LOC107432435	12.5473	5.99971	4.71546	7.7311	12.3952	6.18525	4.14338	10.984	0.0333189	-0.955589	normal	0.00109389	-1.41741	down	0.420485	-0.456443	normal	0.000119766	-0.992703	normal	7.37014e-11	-1.70449	down	0.730155	-0.150593	normal	--	--	Molecular Function: adenyl nucleotide binding (GO:0030554);;	--	--	--	--	CBS domain	CBS domain-containing protein CBSX5 GN=CBSX5 OS=Arabidopsis thaliana (Mouse-ear cress) PE=2 SV=2	S	Function unknown	Cystathionine beta-synthase family protein isoform 1 [Theobroma cacao]	molecular function: binding (GO:0005488)
LOC107424383	8.62594	2.79912	1.48021	5.25845	12.3815	2.55762	1.95437	1.60895	0.00331845	-1.371	down	3.62462e-10	-2.45509	down	0.545868	-0.383514	normal	8.44665e-07	-2.01562	down	1.44326e-41	-2.7827	down	0.000349509	-1.65315	down	--	--	--	--	--	--	--	Thaumatin family	Thaumatin-like protein 1 (Precursor) OS=Prunus persica (Peach) PE=2 SV=1	R	General function prediction only	PREDICTED: thaumatin-like protein 1b [Pyrus x bretschneideri]	--
LOC107425675	4.70084	1.3934	1.90461	4.31017	3.72086	1.50874	1.66166	3.40552	0.000235758	-1.54512	down	0.00730011	-1.23808	down	0.931375	-0.0841838	normal	0.270356	-0.826471	normal	0.346107	-0.876576	normal	0.922114	-0.0854739	normal	--	--	Molecular Function: catalytic activity (GO:0003824);; Biological Process: pentose-phosphate shunt (GO:0006098);; Cellular Component: chloroplast thylakoid membrane (GO:0009535);; Biological Process: photosynthetic electron transport in photosystem I (GO:0009773);; Biological Process: myo-inositol hexakisphosphate biosynthetic process (GO:0010264);; Cellular Component: NAD(P)H dehydrogenase comple…	--	--	--	--	--	--	S	Function unknown	hypothetical protein PRUPE_ppa007725mg [Prunus persica]	molecular function: catalytic activity (GO:0003824);; biological process: metabolic process (GO:0008152);; biological process: cellular process (GO:0009987);; biological process: single-organism process (GO:0044699);; cellular component: cell (GO:0005623);; cellular component: membrane (GO:0016020);; cellular component: organelle (GO:0043226);; cellular component: organelle part (GO:0044422);; ce…
LOC107420278	4.59284	8.70632	10.4469	6.29351	5.95951	8.78163	11.089	5.98195	3.67293e-15	0.823099	normal	3.66109e-26	1.0327	up	0.00249405	0.400088	normal	0.00121047	0.53612	normal	0.000117565	0.714995	normal	0.920346	0.0341022	normal	[R]	General function prediction only	Biological Process: telomere maintenance (GO:0000723);; Biological Process: response to stimulus (GO:0050896);;	K15450|0|pper:PRUPE_ppa000678mg|K15450 tRNA wybutosine-synthesizing protein 3 [EC:2.1.1.282] | (RefSeq) hypothetical protein	--	[R]	General function prediction only	Methyltransferase TYW3;; Galactose oxidase, central domain;; Met-10+ like-protein;; Kelch motif;; Galactose oxidase, central domain;; Kelch motif;; Kelch motif;; Kelch motif	tRNA wybutosine-synthesizing protein 2 homolog GN=At4g04670 OS=Arabidopsis thaliana (Mouse-ear cress) PE=2 SV=1	R	General function prediction only	tRNA wybutosine-synthesizing protein [Morus notabilis]	biological process: metabolic process (GO:0008152);; biological process: cellular process (GO:0009987);; biological process: biological regulation (GO:0065007);; biological process: cellular component organization or biogenesis (GO:0071840);; biological process: response to stimulus (GO:0050896)
LOC107408201	1.60919	5.46838	5.6256	1.19015	1.37966	5.4739	6.17219	0.971763	6.07164e-06	1.53494	up	8.64578e-06	1.55684	up	0.609521	-0.312491	normal	4.78057e-23	1.8996	up	1.7937e-08	1.87537	up	0.244457	-0.427155	normal	--	--	--	--	--	--	--	F-box-like;; F-box domain	Protein UNUSUAL FLORAL ORGANS GN=F17F8.16 OS=Arabidopsis thaliana (Mouse-ear cress) PE=1 SV=2	R	General function prediction only	Galactose oxidase/kelch repeat superfamily protein isoform 3, partial [Theobroma cacao]	--
LOC107423909	2.69485	0.81633	0.769886	1.25358	2.48542	1.09806	0.856188	0.653475	4.505e-05	-1.54634	down	7.65344e-06	-1.78845	down	0.0205451	-0.857891	normal	0.0207092	-1.04895	down	0.00640089	-1.47806	down	0.000465184	-1.4143	down	--	--	Molecular Function: signal transducer activity (GO:0004871);; Cellular Component: heterotrimeric G-protein complex (GO:0005834);; Biological Process: G-protein coupled receptor signaling pathway (GO:0007186);;	--	--	--	--	GGL domain	Guanine nucleotide-binding protein subunit gamma 3 (Precursor) GN=GG3 OS=Arabidopsis thaliana (Mouse-ear cress) PE=2 SV=1	T	Signal transduction mechanisms	PREDICTED: guanine nucleotide-binding protein subunit gamma 3-like [Pyrus x bretschneideri]	molecular function: signal transducer activity (GO:0004871);; cellular component: cell (GO:0005623);; cellular component: membrane (GO:0016020);; cellular component: macromolecular complex (GO:0032991);; cellular component: membrane part (GO:0044425);; cellular component: cell part (GO:0044464);; biological process: cellular process (GO:0009987);; biological process: signaling (GO:0023052);; biol…
LOC107404779	24.18	67.4744	52.0026	21.6206	26.1684	67.4544	59.8015	26.5413	7.15406e-12	1.3686	up	1.3112e-05	0.943453	normal	0.721516	-0.160488	normal	1.44375e-09	1.28913	up	0.00163019	0.97415	normal	0.945556	0.0325528	normal	--	--	--	--	--	[K]	Transcription	--	--	K	Transcription	hypothetical protein JCGZ_07026 [Jatropha curcas]	--
LOC107417147	19.815	6.41883	9.13478	12.0861	9.74561	6.21771	8.05991	8.07185	0.0109332	-1.2361	down	0.0669845	-0.987007	normal	0.517567	-0.401154	normal	1.95436e-05	-0.656862	normal	0.0250178	-0.389895	normal	0.425485	-0.238761	normal	--	--	Molecular Function: protein tyrosine phosphatase activity (GO:0004725);; Biological Process: peptidyl-tyrosine dephosphorylation (GO:0035335);;	K18045|2.68018e-118|vvi:100251662|K18045 tyrosine-protein phosphatase SIW14 [EC:3.1.3.48] | (RefSeq) probable tyrosine-protein phosphatase At1g05000	--	[V]	Defense mechanisms	Tyrosine phosphatase family;; Tyrosine phosphatase family	Probable tyrosine-protein phosphatase At1g05000 GN=At1g05000 OS=Arabidopsis thaliana (Mouse-ear cress) PE=1 SV=1	V	Defense mechanisms	putative tyrosine-protein phosphatase [Morus notabilis]	molecular function: catalytic activity (GO:0003824);; biological process: metabolic process (GO:0008152);; biological process: cellular process (GO:0009987)
LOC107411867	8.10603	4.93604	1.08048	9.21804	5.02414	2.5109	0.544957	4.62667	0.13233	-0.609514	normal	5.29203e-13	-2.6919	down	0.879485	0.119697	normal	1.54309e-05	-1.00935	down	1.01186e-14	-3.05155	down	0.949026	-0.047594	normal	[IR]	Lipid transport and metabolism;; General function prediction only	Molecular Function: hydrolase activity (GO:0016787);;	K21026|6.34183e-166|tcc:TCM_034863|K21026 acetylajmaline esterase [EC:3.1.1.80] | (RefSeq) SGNH hydrolase-type esterase superfamily protein, putative	--	--	--	GDSL-like Lipase/Acylhydrolase	Acetylajmalan esterase {ECO:0000303|PubMed:16133216} (Precursor) OS=Rauvolfia serpentina (Serpentine wood) PE=1 SV=1	R	General function prediction only	SGNH hydrolase-type esterase superfamily protein, putative [Theobroma cacao]	molecular function: catalytic activity (GO:0003824)
LOC107413576	3.33833	3.83626	1.22261	3.07709	3.00979	2.65519	0.729653	1.30653	0.885005	0.113709	normal	0.0153951	-1.34814	down	0.936817	-0.0786295	normal	0.729533	-0.192474	normal	2.15311e-06	-2.01314	down	0.251084	-0.660906	normal	--	--	--	K15397|0|pper:PRUPE_ppa019864mg|K15397 3-ketoacyl-CoA synthase [EC:2.3.1.199] | (RefSeq) hypothetical protein	Fatty acid elongation (ko00062)	--	--	FAE1/Type III polyketide synthase-like protein;; 3-Oxoacyl-[acyl-carrier-protein (ACP)] synthase III C terminal;; Chalcone and stilbene synthases, C-terminal domain	3-ketoacyl-CoA synthase 21 GN=KCS21 OS=Arabidopsis thaliana (Mouse-ear cress) PE=2 SV=1	I	Lipid transport and metabolism	hypothetical protein PRUPE_ppa019864mg [Prunus persica]	--
LOC107429892	123.004	38.7898	18.02	104.502	106.807	36.9533	20.6748	107.416	4.52089e-30	-1.6843	down	1.5464e-64	-2.87444	down	0.243041	-0.244904	normal	2.06472e-49	-1.55156	down	1.30057e-38	-2.5018	down	0.913861	0.0208155	normal	[IQ]	Lipid transport and metabolism;; Secondary metabolites biosynthesis, transport and catabolism	Molecular Function: o-succinylbenzoate-CoA ligase activity (GO:0008756);; Cellular Component: plasmodesma (GO:0009506);; Cellular Component: chloroplast stroma (GO:0009570);; Biological Process: positive regulation of seed germination (GO:0010030);; Biological Process: response to nitrate (GO:0010167);; Biological Process: seed coat development (GO:0010214);; Biological Process: nitrate transport…	--	--	[I]	Lipid transport and metabolism	AMP-binding enzyme;; AMP-binding enzyme C-terminal domain	Oxalate--CoA ligase {ECO:0000305} OS=Arabidopsis thaliana (Mouse-ear cress) PE=1 SV=1	I	Lipid transport and metabolism	CCL9 [Humulus lupulus]	molecular function: catalytic activity (GO:0003824);; cellular component: cell junction (GO:0030054);; cellular component: cell (GO:0005623);; cellular component: organelle (GO:0043226);; cellular component: organelle part (GO:0044422);; cellular component: cell part (GO:0044464);; biological process: biological regulation (GO:0065007);; biological process: response to stimulus (GO:0050896);; bio…
LOC107431600	0.141715	0.605301	0.832057	0.20135	0.164712	0.671892	1.76239	0.241704	--	--	--	0.003175	1.83328	up	#N/A	#N/A	#N/A	0.005057	1.52229	up	#N/A	#N/A	#N/A	#N/A	#N/A	#N/A	[C]	Energy production and conversion	Cellular Component: vacuole (GO:0005773);; Molecular Function: UDP-N-acetylmuramate dehydrogenase activity (GO:0008762);; Biological Process: cytokinin catabolic process (GO:0009823);; Biological Process: xylem development (GO:0010089);; Cellular Component: cytoplasmic vesicle (GO:0016023);; Molecular Function: cytokinin dehydrogenase activity (GO:0019139);; Biological Process: electron transport…	K00279|0|pmum:103342437|K00279 cytokinin dehydrogenase [EC:1.5.99.12] | (RefSeq) cytokinin dehydrogenase 1	Zeatin biosynthesis (ko00908)	[C]	Energy production and conversion	Cytokinin dehydrogenase 1, FAD and cytokinin binding;; FAD binding domain	Cytokinin dehydrogenase 1 (Precursor) GN=CKX1 OS=Arabidopsis thaliana (Mouse-ear cress) PE=1 SV=1	C	Energy production and conversion	PREDICTED: cytokinin dehydrogenase 1 [Prunus mume]	cellular component: cell (GO:0005623);; cellular component: organelle (GO:0043226);; cellular component: cell part (GO:0044464);; molecular function: catalytic activity (GO:0003824);; biological process: metabolic process (GO:0008152);; biological process: single-organism process (GO:0044699);; biological process: cellular process (GO:0009987);; biological process: biological regulation (GO:00650…
LOC107432094	2.45698	1.51887	1.18343	2.00558	3.71004	1.05748	1.0484	1.2313	0.071819	-0.677896	normal	0.0360449	-1.05209	down	0.787786	-0.206518	normal	1.51808e-06	-1.67506	down	2.11737e-05	-1.82702	down	0.00513605	-1.17881	down	--	--	Molecular Function: electron carrier activity (GO:0009055);; Molecular Function: protein disulfide oxidoreductase activity (GO:0015035);; Biological Process: cell redox homeostasis (GO:0045454);;	--	--	[O]	Posttranslational modification, protein turnover, chaperones	Glutaredoxin	Uncharacterized protein At5g39865 GN=At5g39865 OS=Arabidopsis thaliana (Mouse-ear cress) PE=2 SV=1	O	Posttranslational modification, protein turnover, chaperones	hypothetical protein PRUPE_ppa006757mg [Prunus persica]	molecular function: electron carrier activity (GO:0009055);; molecular function: catalytic activity (GO:0003824);; biological process: metabolic process (GO:0008152);; biological process: single-organism process (GO:0044699);; biological process: cellular process (GO:0009987);; biological process: biological regulation (GO:0065007)
LOC107407379	1.32446	2.10934	2.53258	3.77136	1.84435	1.98254	2.69589	5.31441	0.279979	0.529084	normal	0.195647	0.691885	normal	0.00104229	1.11384	up	0.950129	0.0545419	normal	0.526927	0.335848	normal	0.00529756	1.15862	up	--	--	--	--	--	--	--	--	--	S	Function unknown	PREDICTED: retrotransposon-like protein 1 [Prunus mume]	--
LOC107422279	12.1684	42.0298	52.096	9.94088	12.3015	46.4619	56.1766	10.5138	6.63187e-18	1.67102	up	7.30994e-26	1.91891	up	0.481368	-0.272967	normal	3.97982e-81	1.86881	up	5.65396e-48	1.9931	up	0.39012	-0.198787	normal	[R]	General function prediction only	Molecular Function: nucleotide binding (GO:0000166);; Molecular Function: nucleic acid binding (GO:0003676);;	--	--	[R]	General function prediction only	RNA recognition motif. (a.k.a. RRM, RBD, or RNP domain);; RNA recognition motif (a.k.a. RRM, RBD, or RNP domain);; RNA recognition motif. (a.k.a. RRM, RBD, or RNP domain);; Limkain b1	Glycine-rich RNA-binding protein 2, mitochondrial (Precursor) GN=At4g13850 OS=Arabidopsis thaliana (Mouse-ear cress) PE=1 SV=1	R	General function prediction only	glycine-rich RNA-binding protein, putative [Ricinus communis]	molecular function: binding (GO:0005488)
LOC107422590	126.155	81.3369	21.1638	146.763	110.288	66.2273	17.619	140.412	0.00143424	-0.677262	normal	1.56563e-46	-2.67611	down	0.585137	0.180894	normal	1.0332e-11	-0.769423	normal	1.62139e-70	-2.7904	down	0.00152593	0.364394	normal	[R]	General function prediction only	Molecular Function: protein kinase activity (GO:0004672);; Molecular Function: ATP binding (GO:0005524);; Biological Process: protein phosphorylation (GO:0006468);; Cellular Component: chloroplast (GO:0009507);;	--	--	[R]	General function prediction only	ABC1 family;; Phosphotransferase enzyme family	Uncharacterized aarF domain-containing protein kinase At1g79600, chloroplastic (Precursor) GN=At1g79600 OS=Arabidopsis thaliana (Mouse-ear cress) PE=2 SV=1	R	General function prediction only	Protein ABC1, mitochondrial precursor, putative [Ricinus communis]	molecular function: catalytic activity (GO:0003824);; biological process: metabolic process (GO:0008152);; biological process: cellular process (GO:0009987);; molecular function: binding (GO:0005488);; cellular component: cell (GO:0005623);; cellular component: organelle (GO:0043226);; cellular component: cell part (GO:0044464)
LOC107428490	0.743762	0.308667	0.285945	0.722266	0.814636	0.366814	0.163353	0.780905	0.0211899	-1.07508	down	0.00277999	-1.34155	down	0.969778	-0.0367599	normal	0.0174648	-1.01633	down	7.66122e-05	-2.08756	down	0.967621	-0.0328724	normal	--	--	--	--	--	--	--	GRAS domain family	DELLA protein RGL3 GN=RGL3 OS=Arabidopsis thaliana (Mouse-ear cress) PE=1 SV=1	S	Function unknown	hypothetical protein CISIN_1g037028mg [Citrus sinensis]	--
LOC107403382	1.75063	0.679921	0.359317	2.57448	1.28347	0.515453	0.402965	2.04947	3.13242e-05	-1.29932	down	3.34227e-08	-2.19331	down	0.186322	0.464193	normal	0.000159829	-1.23437	down	0.000484266	-1.65437	down	0.0687211	0.606016	normal	[E]	Amino acid transport and metabolism	Molecular Function: transporter activity (GO:0005215);; Biological Process: transport (GO:0006810);; Cellular Component: membrane (GO:0016020);;	K14638|0|pper:PRUPE_ppa023462mg|K14638 solute carrier family 15 (peptide/histidine transporter), member 3/4 | (RefSeq) hypothetical protein	--	[E]	Amino acid transport and metabolism	POT family	Protein NRT1/ PTR FAMILY 7.1 GN=NPF7.1 OS=Arabidopsis thaliana (Mouse-ear cress) PE=2 SV=1	P	Inorganic ion transport and metabolism	Putative peptide/nitrate transporter [Morus notabilis]	molecular function: transporter activity (GO:0005215);; biological process: localization (GO:0051179);; cellular component: membrane (GO:0016020)
LOC107424030	2.43322	1.20852	1.23212	1.87927	5.39227	4.09664	3.33263	1.3332	0.000519174	-0.971268	normal	0.00070692	-1.02409	down	0.514056	-0.313614	normal	0.813241	-0.223961	normal	0.485231	-0.625055	normal	0.0232744	-1.13377	down	--	--	--	--	--	--	--	--	--	S	Function unknown	hypothetical protein L484_027255 [Morus notabilis]	--
LOC107432914	3.0162	9.52896	7.15445	5.03339	3.43449	7.62417	9.007	4.26012	1.86441e-17	1.71563	up	7.49784e-05	1.0559	up	0.177779	0.599932	normal	0.00160793	0.966532	normal	0.000328047	1.21178	up	0.670309	0.183912	normal	[TZDR]	Signal transduction mechanisms;; Cytoskeleton;; Cell cycle control, cell division, chromosome partitioning;; General function prediction only	Molecular Function: calcium ion binding (GO:0005509);; Cellular Component: nucleus (GO:0005634);; Cellular Component: vacuolar membrane (GO:0005774);; Cellular Component: cytosol (GO:0005829);; Cellular Component: plasma membrane (GO:0005886);;	K02183|7.29682e-50|cit:102620326|K02183 calmodulin | (RefSeq) calmodulin-related protein-like	Phosphatidylinositol signaling system (ko04070);; Plant-pathogen interaction (ko04626)	[T]	Signal transduction mechanisms	EF-hand domain pair;; EF-hand domain pair;; EF hand;; EF-hand domain;; EF hand;; Cytoskeletal-regulatory complex EF hand;; Secreted protein acidic and rich in cysteine Ca binding region	Calmodulin-related protein GN=CAM53 OS=Petunia hybrida (Petunia) PE=2 SV=2	R	General function prediction only	PREDICTED: calmodulin-like isoform X1 [Citrus sinensis]	molecular function: binding (GO:0005488);; cellular component: cell (GO:0005623);; cellular component: organelle (GO:0043226);; cellular component: cell part (GO:0044464);; cellular component: membrane (GO:0016020);; cellular component: organelle part (GO:0044422)
LOC107431794	54.2333	41.4634	29.1094	64.6981	55.2095	39.6054	28.7454	66.5967	0.00381345	-0.439825	normal	3.0095e-14	-1.04354	down	0.319799	0.219228	normal	2.94862e-12	-0.505736	normal	1.69082e-11	-1.10457	down	5.51712e-05	0.277685	normal	[GEPR]	Carbohydrate transport and metabolism;; Amino acid transport and metabolism;; Inorganic ion transport and metabolism;; General function prediction only	--	--	--	[R]	General function prediction only	Sugar (and other) transporter;; Major Facilitator Superfamily	Probable plastidic glucose transporter 2 GN=At1g67300 OS=Arabidopsis thaliana (Mouse-ear cress) PE=2 SV=1	R	General function prediction only	hypothetical protein PRUPE_ppa004615mg [Prunus persica]	--
LOC107424436	21.7669	4.69892	6.25798	7.42928	21.9618	2.77034	4.32921	4.71517	4.68355e-08	-1.98344	down	2.34366e-05	-1.76408	down	0.000804036	-1.1573	down	1.22927e-37	-2.89663	down	4.89395e-15	-2.40808	down	9.83267e-10	-1.88028	down	[G]	Carbohydrate transport and metabolism	Molecular Function: protein binding (GO:0005515);; Cellular Component: nucleus (GO:0005634);; Cellular Component: vacuole (GO:0005773);; Biological Process: water transport (GO:0006833);; Cellular Component: plasmodesma (GO:0009506);; Biological Process: response to abscisic acid (GO:0009737);; Molecular Function: water channel activity (GO:0015250);; Cellular Component: integral component of mem…	K09872|1.97183e-178|cit:102624436|K09872 aquaporin PIP | (RefSeq) probable aquaporin PIP2-8	--	[G]	Carbohydrate transport and metabolism	Major intrinsic protein	Aquaporin PIP2-7, N-terminally processed GN=M4E13.150 OS=Arabidopsis thaliana (Mouse-ear cress) PE=1 SV=2	P	Inorganic ion transport and metabolism	hypothetical protein CICLE_v10029003mg [Citrus clementina]	molecular function: binding (GO:0005488);; cellular component: cell (GO:0005623);; cellular component: organelle (GO:0043226);; cellular component: cell part (GO:0044464);; biological process: single-organism process (GO:0044699);; biological process: localization (GO:0051179);; cellular component: cell junction (GO:0030054);; biological process: response to stimulus (GO:0050896);; molecular func…
LOC107425168	110.542	55.7703	20.4015	114.118	113.37	51.1374	26.6295	114.3	2.20714e-13	-1.02487	down	5.9605e-84	-2.55732	down	0.953233	0.0245972	normal	1.63174e-26	-1.17078	down	1.13292e-182	-2.2624	down	0.885324	0.0269603	normal	--	--	--	--	--	--	--	--	--	S	Function unknown	PREDICTED: uncharacterized protein LOC103334970 [Prunus mume]	--
[truncated: 4,595 more rows]

## Sheet: Table S4
Table S4 List of DEGs identified between diploid and autotetraploid sour jujube after drought treatment
Gene_name	D6h-1_FPKM	D6h-2_FPKM	D6h-3_FPKM	T6h-1_FPKM	T6h-2_FPKM	T6h-3_FPKM	FDR	log2FC	regulated	COG_class	COG_class_annotation	GO_annotation	KEGG_annotation	KEGG_pathway_annotation	KOG_class	KOG_class_annotation	Pfam_annotation	Swiss_Prot_annotation	eggNOG_class	eggNOG_class_annotation	NR_annotation	GO_second_level_annotation
[truncated: 488 more rows]

## Sheet: Table S5
Table S5 Differential expression levels of 83 DEGs in three pathways, anthocyanin synthesis, glutathione metabolism and plant hormone signal transduction.
[truncated: 85 more rows]

[truncated: 5 more sheets: Table S6, Table S7, Table S8, Table S9, Table S10]
